# Supplementary material for: (1-{(E)-[Phen­yl(pyridin-2-yl-κN)methyl­idene]amino-κN}pyrrolidin-2-one-κO)bis­(thio­cyanato-κN)copper(II)
Source: Acta Crystallogr Sect E Struct Rep Online. 2012 Sep 26;68(Pt 10):m1302. doi: 10.1107/S1600536812039918 (PMC3470172; doi:10.1107/S1600536812039918)
Supplement: Supplementary file 1 [file e-68-m1302-sup1.cif]

##############################################################################
#                                                                            #
# This CIF contains the data in a paper accepted for publication in          #
# Acta Crystallographica Section E. It conforms to the requirements of       #
# Notes for Authors for Acta Crystallographica Section E, and has been       #
# peer reviewed under the auspices of the IUCr Commission on Journals.       #
#                                                                            #
# Full details of the Crystallographic Information File format               #
# are given in the paper "The Crystallographic Information File (CIF):       #
# a New Standard Archive File for Crystallography" by S. R. Hall, F. H.      #
# Allen and I. D. Brown [Acta Cryst. (1991), A47, 655-685].                  #
#                                                                            #
# The current version of the core CIF dictionary is obtainable from          #
# ftp://ftp.iucr.org/pub/cif_core.dic.                                       #
#                                                                            #
# Software is freely available for graphical display of the structure(s)     #
# in this CIF. For information consult the CIF software page                 #
# http://www.iucr.org/resources/cif/software.                                #
#                                                                            #
# This file may be used for bona fide research purposes within the           #
# scientific community so long as proper attribution is given to the journal # 
# article from which it was obtained.                                        #
#                                                                            #
##############################################################################
data_global
_audit_creation_method     SHELXL-97
_journal_date_recd_electronic     2012-09-18
_journal_date_accepted     2012-09-20
_journal_name_full     'Acta Crystallographica, Section E'
_journal_year     2012
_journal_volume     68
_journal_issue     10
_journal_page_first     m1302
_journal_page_last     m1302
_journal_paper_category     QM
_journal_paper_doi     10.1107/S1600536812039918
_journal_coeditor_code     XU5623
_publ_contact_author
;
     Dr. Seik Weng Ng
     Department of Chemistry
     University of Malaya
     50603 Kuala Lumpur
     Malaysia
;
_publ_contact_author_email     seikweng@um.edu.my
_publ_contact_author_fax     '03 7967 4193'
_publ_contact_author_phone     '03 7967 6778'
_publ_section_title
;\
(1-{(<i>E</i>)-[Phenyl(pyridin-2-yl-\k<i>N</i>)methylidene]amino-\k<i>N</i>}\
pyrrolidin-2-one-\k<i>O</i>)bis(thiocyanato-\k<i>N</i>)copper(II)
;
loop_
    _publ_author_name
    _publ_author_address
    'Kunnath, Roji J.'
;
Department of Applied Chemistry
Cochin University of Science and Technology
Kochi 682 022
India
;
    'Prathapachandra Kurup, M.R.'
;
Department of Applied Chemistry
Cochin University of Science and Technology
Kochi 682 022
India
;
    'Ng, Seik Weng'
;
Department of Chemistry
University of Malaya
50603 Kuala Lumpur
Malaysia
Chemistry Department
King Abdulaziz University
PO Box 80203 Jeddah
Saudi Arabia
;
data_I
_audit_creation_method     SHELXL-97
_chemical_name_systematic
;
(1-{(<i>E</i>)-[Phenyl(pyridin-2-yl-\k<i>N</i>)methylidene]amino-
\k<i>N</i>}pyrrolidin-2-one-\k<i>O</i>)bis(thiocyanato-\k<i>N</i>)copper(II)
;
_chemical_name_common     ?
_chemical_formula_moiety     'C18 H15 Cu N5 O S2'
_chemical_formula_sum     'C18 H15 Cu N5 O S2'
_chemical_formula_iupac     '[Cu (N C S)2 (C16 H15 N3 O)]'
_chemical_formula_weight     445.01
_chemical_melting_point     ?
_symmetry_cell_setting     monoclinic
_symmetry_space_group_name_H-M     'C 2/c'
_symmetry_space_group_name_Hall     '-C 2yc'
loop_
    _symmetry_equiv_pos_as_xyz
    'x, y, z'
    '-x, y, -z+1/2'
    'x+1/2, y+1/2, z'
    '-x+1/2, y+1/2, -z+1/2'
    '-x, -y, -z'
    'x, -y, z-1/2'
    '-x+1/2, -y+1/2, -z'
    'x+1/2, -y+1/2, z-1/2'
_cell_length_a     11.8883(3)
_cell_length_b     13.3578(3)
_cell_length_c     23.9669(6)
_cell_angle_alpha     90.00
_cell_angle_beta     98.5960(10)
_cell_angle_gamma     90.00
_cell_volume     3763.23(16)
_cell_formula_units_Z     8
_cell_measurement_reflns_used     3798
_cell_measurement_theta_min     2.308
_cell_measurement_theta_max     28.160
_cell_measurement_temperature     293(2)
_exptl_crystal_description     prism
_exptl_crystal_colour     green
_exptl_crystal_size_max     0.4
_exptl_crystal_size_mid     0.3
_exptl_crystal_size_min     0.2
_exptl_crystal_density_diffrn     1.571
_exptl_crystal_density_meas     ?
_exptl_crystal_density_method     'not measured'
_exptl_crystal_F_000     1816
_exptl_absorpt_coefficient_mu     1.401
_exptl_absorpt_correction_type     multi-scan
_exptl_absorpt_process_details     '(SADABS; Sheldrick, 1996)'
_exptl_absorpt_correction_T_min     0.6141
_exptl_absorpt_correction_T_max     1.0000
_diffrn_ambient_temperature     293(2)
_diffrn_radiation_type     MoK\a
_diffrn_radiation_wavelength     0.71073
_diffrn_radiation_source     'fine-focus sealed tube'
_diffrn_radiation_monochromator     graphite
_diffrn_measurement_device_type     'Bruker Kappa APEXII'
_diffrn_measurement_method     '\w scans'
_diffrn_detector_area_resol_mean     ?
_diffrn_reflns_number     7808
_diffrn_reflns_av_R_equivalents     0.0332
_diffrn_reflns_av_sigmaI/netI     0.0523
_diffrn_reflns_theta_min     2.37
_diffrn_reflns_theta_max     27.50
_diffrn_reflns_theta_full     27.50
_diffrn_measured_fraction_theta_max     0.977
_diffrn_measured_fraction_theta_full     0.977
_diffrn_reflns_limit_h_min     -10
_diffrn_reflns_limit_h_max     15
_diffrn_reflns_limit_k_min     -17
_diffrn_reflns_limit_k_max     15
_diffrn_reflns_limit_l_min     -28
_diffrn_reflns_limit_l_max     31
_diffrn_standards_number     0
_diffrn_standards_interval_count     0
_diffrn_standards_interval_time     0
_diffrn_standards_decay_%     0
_reflns_number_total     4232
_reflns_number_gt     3354
_reflns_threshold_expression     I>2\s(I)
_refine_ls_structure_factor_coef     Fsqd
_refine_ls_matrix_type     full
_refine_ls_R_factor_all     0.0806
_refine_ls_R_factor_gt     0.0643
_refine_ls_wR_factor_gt     0.1608
_refine_ls_wR_factor_ref     0.1686
_refine_ls_goodness_of_fit_ref     1.159
_refine_ls_restrained_S_all     1.159
_refine_ls_number_reflns     4232
_refine_ls_number_parameters     250
_refine_ls_number_restraints     3
_refine_ls_hydrogen_treatment     constr
_refine_ls_weighting_scheme     calc
_refine_ls_weighting_details
        'calc w=1/[\s^2^(Fo^2^)+(0.0468P)^2^+21.4376P] where P=(Fo^2^+2Fc^2^)/3'
_atom_sites_solution_hydrogens     geom
_atom_sites_solution_primary     direct
_atom_sites_solution_secondary     difmap
_refine_ls_shift/su_max     0.001
_refine_ls_shift/su_mean     0.001
_refine_diff_density_max     0.730
_refine_diff_density_min     -0.628
_refine_ls_extinction_method     none
_refine_ls_extinction_coef     ?
loop_
    _atom_type_symbol
    _atom_type_description
    _atom_type_scat_dispersion_real
    _atom_type_scat_dispersion_imag
    _atom_type_scat_source
    'C' 'C' 0.0033 0.0016
                         'International Tables Vol C Tables 4.2.6.8 and 6.1.1.4'
    'H' 'H' 0.0000 0.0000
                         'International Tables Vol C Tables 4.2.6.8 and 6.1.1.4'
    'N' 'N' 0.0061 0.0033
                         'International Tables Vol C Tables 4.2.6.8 and 6.1.1.4'
    'O' 'O' 0.0106 0.0060
                         'International Tables Vol C Tables 4.2.6.8 and 6.1.1.4'
    'S' 'S' 0.1246 0.1234
                         'International Tables Vol C Tables 4.2.6.8 and 6.1.1.4'
    'Cu' 'Cu' 0.3201 1.2651
                         'International Tables Vol C Tables 4.2.6.8 and 6.1.1.4'
_computing_data_collection     'APEX2 (Bruker, 2010)'
_computing_cell_refinement     'SAINT (Bruker, 2010)'
_computing_data_reduction     'SAINT (Bruker, 2010)'
_computing_structure_solution     'SHELXS97 (Sheldrick, 2008)'
_computing_structure_refinement     'SHELXL97 (Sheldrick, 2008)'
_computing_molecular_graphics     'X-SEED (Barbour, 2001)'
_computing_publication_material     'publCIF (Westrip, 2010)'
loop_
    _atom_site_type_symbol
    _atom_site_label
    _atom_site_fract_x
    _atom_site_fract_y
    _atom_site_fract_z
    _atom_site_U_iso_or_equiv
    _atom_site_adp_type
    _atom_site_calc_flag
    _atom_site_refinement_flags
    _atom_site_occupancy
    _atom_site_symmetry_multiplicity
    _atom_site_disorder_assembly
    _atom_site_disorder_group
    Cu Cu1 0.38438(5) 0.63120(5) 0.47230(2) 0.03878(19) Uani d . 1 1 . .
    S S1 0.08245(15) 0.56173(18) 0.32832(8) 0.0762(6) Uani d . 1 1 . .
    S S2 0.20280(18) 0.64256(14) 0.63148(7) 0.0733(5) Uani d . 1 1 . .
    N N1 0.4851(3) 0.7508(3) 0.48791(15) 0.0313(8) Uani d . 1 1 . .
    N N2 0.4894(3) 0.6106(3) 0.41547(14) 0.0301(8) Uani d . 1 1 . .
    N N3 0.4722(3) 0.5290(3) 0.38127(15) 0.0324(8) Uani d . 1 1 B .
    N N4 0.2510(3) 0.5904(4) 0.41915(19) 0.0467(10) Uani d . 1 1 . .
    N N5 0.3145(4) 0.6345(4) 0.53914(19) 0.0524(11) Uani d . 1 1 . .
    O O1 0.4251(3) 0.4376(3) 0.45491(14) 0.0466(9) Uani d . 1 1 B .
    C C1 0.4875(4) 0.8152(4) 0.5301(2) 0.0389(10) Uani d . 1 1 . .
    H H1 0.4366 0.8067 0.5556 0.047 Uiso calc R 1 1 . .
    C C2 0.5623(5) 0.8943(4) 0.5375(2) 0.0458(12) Uani d . 1 1 . .
    H H2 0.5616 0.9381 0.5676 0.055 Uiso calc R 1 1 . .
    C C3 0.6381(5) 0.9080(4) 0.5002(2) 0.0497(13) Uani d . 1 1 . .
    H H3 0.6890 0.9613 0.5043 0.060 Uiso calc R 1 1 . .
    C C4 0.6367(4) 0.8401(4) 0.4559(2) 0.0423(11) Uani d . 1 1 . .
    H H4 0.6878 0.8467 0.4303 0.051 Uiso calc R 1 1 . .
    C C5 0.5592(4) 0.7635(3) 0.45059(17) 0.0311(9) Uani d . 1 1 . .
    C C6 0.5531(3) 0.6846(3) 0.40697(17) 0.0293(9) Uani d . 1 1 . .
    C C7 0.6212(4) 0.6942(3) 0.35987(18) 0.0315(9) Uani d . 1 1 . .
    C C8 0.6005(4) 0.7732(4) 0.3226(2) 0.0407(11) Uani d . 1 1 . .
    H H8 0.5484 0.8226 0.3285 0.049 Uiso calc R 1 1 . .
    C C9 0.6573(5) 0.7787(5) 0.2767(2) 0.0518(14) Uani d . 1 1 . .
    H H9 0.6419 0.8309 0.2510 0.062 Uiso calc R 1 1 . .
    C C10 0.7366(5) 0.7074(5) 0.2687(2) 0.0563(16) Uani d . 1 1 . .
    H H10 0.7751 0.7118 0.2377 0.068 Uiso calc R 1 1 . .
    C C11 0.7595(5) 0.6294(5) 0.3064(2) 0.0563(15) Uani d . 1 1 . .
    H H11 0.8142 0.5820 0.3011 0.068 Uiso calc R 1 1 . .
    C C12 0.7012(4) 0.6214(4) 0.3520(2) 0.0424(11) Uani d . 1 1 . .
    H H12 0.7153 0.5682 0.3771 0.051 Uiso calc R 1 1 . .
    C C14 0.4536(5) 0.5269(5) 0.3197(2) 0.0565(16) Uani d D 1 1 . .
    H H14A 0.5225 0.5440 0.3047 0.068 Uiso calc PR 0.50 1 A 1
    H H14B 0.3934 0.5726 0.3044 0.068 Uiso calc PR 0.50 1 A 1
    H H14C 0.5252 0.5209 0.3051 0.068 Uiso calc PR 0.50 1 A 2
    H H14D 0.4150 0.5870 0.3044 0.068 Uiso calc PR 0.50 1 A 2
    C C15 0.420(2) 0.4208(13) 0.3069(19) 0.064(7) Uani d PD 0.50 1 B 1
    H H15A 0.4813 0.3862 0.2921 0.077 Uiso calc PR 0.50 1 B 1
    H H15B 0.3530 0.4187 0.2784 0.077 Uiso calc PR 0.50 1 B 1
    C C16 0.396(5) 0.370(3) 0.3602(13) 0.051(5) Uani d PD 0.50 1 B 1
    H H16A 0.3157 0.3546 0.3581 0.062 Uiso calc PR 0.50 1 B 1
    H H16B 0.4393 0.3082 0.3670 0.062 Uiso calc PR 0.50 1 B 1
    C C15' 0.381(2) 0.4368(14) 0.3052(19) 0.064(7) Uani d PD 0.50 1 B 2
    H H15C 0.4003 0.4035 0.2719 0.077 Uiso calc PR 0.50 1 B 2
    H H15D 0.3011 0.4539 0.2991 0.077 Uiso calc PR 0.50 1 B 2
    C C16' 0.411(5) 0.372(3) 0.3574(13) 0.051(5) Uani d PD 0.50 1 B 2
    H H16C 0.3491 0.3279 0.3623 0.062 Uiso calc PR 0.50 1 B 2
    H H16D 0.4787 0.3326 0.3549 0.062 Uiso calc PR 0.50 1 B 2
    C C17 0.4330(4) 0.4452(3) 0.40513(19) 0.0343(10) Uani d D 1 1 . .
    C C18 0.1816(4) 0.5783(4) 0.3809(2) 0.0427(12) Uani d . 1 1 . .
    C C19 0.2681(4) 0.6390(4) 0.5774(2) 0.0394(10) Uani d . 1 1 . .
loop_
    _atom_site_aniso_label
    _atom_site_aniso_U_11
    _atom_site_aniso_U_22
    _atom_site_aniso_U_33
    _atom_site_aniso_U_12
    _atom_site_aniso_U_13
    _atom_site_aniso_U_23
    Cu1 0.0356(3) 0.0437(3) 0.0407(3) -0.0122(3) 0.0179(2) -0.0071(3)
    S1 0.0496(9) 0.1086(16) 0.0666(11) -0.0120(9) -0.0039(8) 0.0002(10)
    S2 0.0979(13) 0.0745(12) 0.0592(9) 0.0200(10) 0.0498(9) 0.0077(8)
    N1 0.0292(18) 0.0318(19) 0.0349(19) -0.0018(15) 0.0118(15) -0.0001(15)
    N2 0.0351(19) 0.0295(19) 0.0273(17) -0.0065(15) 0.0098(14) -0.0033(14)
    N3 0.0328(19) 0.034(2) 0.0315(18) -0.0083(16) 0.0083(15) -0.0046(15)
    N4 0.032(2) 0.055(3) 0.054(3) -0.0064(19) 0.008(2) -0.006(2)
    N5 0.044(2) 0.064(3) 0.054(3) -0.015(2) 0.024(2) -0.008(2)
    O1 0.065(2) 0.0375(19) 0.0373(18) -0.0111(17) 0.0072(16) 0.0039(14)
    C1 0.040(2) 0.038(3) 0.042(3) 0.003(2) 0.014(2) -0.003(2)
    C2 0.057(3) 0.036(3) 0.046(3) -0.002(2) 0.012(2) -0.012(2)
    C3 0.060(3) 0.042(3) 0.050(3) -0.024(3) 0.015(2) -0.007(2)
    C4 0.046(3) 0.036(3) 0.048(3) -0.018(2) 0.018(2) -0.005(2)
    C5 0.032(2) 0.031(2) 0.032(2) -0.0017(17) 0.0088(17) -0.0001(17)
    C6 0.028(2) 0.028(2) 0.032(2) -0.0042(17) 0.0074(17) -0.0001(17)
    C7 0.032(2) 0.031(2) 0.033(2) -0.0118(18) 0.0076(17) -0.0056(17)
    C8 0.040(3) 0.044(3) 0.040(2) -0.010(2) 0.011(2) 0.003(2)
    C9 0.050(3) 0.068(4) 0.037(3) -0.026(3) 0.006(2) 0.002(2)
    C10 0.050(3) 0.082(4) 0.042(3) -0.031(3) 0.023(2) -0.018(3)
    C11 0.044(3) 0.069(4) 0.060(3) -0.008(3) 0.021(3) -0.026(3)
    C12 0.037(2) 0.042(3) 0.051(3) -0.005(2) 0.012(2) -0.006(2)
    C14 0.069(4) 0.069(4) 0.031(3) -0.030(3) 0.006(2) -0.004(2)
    C15 0.079(17) 0.073(7) 0.043(4) -0.040(10) 0.021(14) -0.021(7)
    C16 0.060(12) 0.041(3) 0.053(4) -0.020(5) 0.009(5) -0.012(3)
    C15' 0.079(17) 0.073(7) 0.043(4) -0.040(10) 0.021(14) -0.021(7)
    C16' 0.060(12) 0.041(3) 0.053(4) -0.020(5) 0.009(5) -0.012(3)
    C17 0.030(2) 0.031(2) 0.042(2) -0.0041(18) 0.0071(18) -0.0042(19)
    C18 0.035(3) 0.042(3) 0.056(3) 0.000(2) 0.023(2) 0.002(2)
    C19 0.039(2) 0.036(2) 0.045(3) -0.002(2) 0.012(2) -0.002(2)
loop_
    _geom_bond_atom_site_label_1
    _geom_bond_atom_site_label_2
    _geom_bond_site_symmetry_2
    _geom_bond_distance
    _geom_bond_publ_flag
    Cu1 O1 . 2.676(4) y
    Cu1 N1 . 1.998(4) y
    Cu1 N2 . 2.000(3) y
    Cu1 N4 . 1.957(4) y
    Cu1 N5 . 1.912(4) y
    S1 C18 . 1.606(6) ?
    S2 C19 . 1.608(5) ?
    N1 C1 . 1.324(6) ?
    N1 C5 . 1.357(5) ?
    N2 C6 . 1.280(5) ?
    N2 N3 . 1.361(5) ?
    N3 C17 . 1.370(6) ?
    N3 C14 . 1.460(6) ?
    N4 C18 . 1.150(7) ?
    N5 C19 . 1.141(6) ?
    O1 C17 . 1.215(5) ?
    C1 C2 . 1.376(7) ?
    C1 H1 . 0.9300 ?
    C2 C3 . 1.374(7) ?
    C2 H2 . 0.9300 ?
    C3 C4 . 1.395(7) ?
    C3 H3 . 0.9300 ?
    C4 C5 . 1.369(6) ?
    C4 H4 . 0.9300 ?
    C5 C6 . 1.478(6) ?
    C6 C7 . 1.489(6) ?
    C7 C12 . 1.393(7) ?
    C7 C8 . 1.381(7) ?
    C8 C9 . 1.376(7) ?
    C8 H8 . 0.9300 ?
    C9 C10 . 1.373(9) ?
    C9 H9 . 0.9300 ?
    C10 C11 . 1.380(9) ?
    C10 H10 . 0.9300 ?
    C11 C12 . 1.383(7) ?
    C11 H11 . 0.9300 ?
    C12 H12 . 0.9300 ?
    C14 C15 . 1.490(11) ?
    C14 C15' . 1.490(11) ?
    C14 H14A . 0.9700 ?
    C14 H14B . 0.9700 ?
    C14 H14C . 0.9700 ?
    C14 H14D . 0.9700 ?
    C15 C16 . 1.516(18) ?
    C15 H15A . 0.9700 ?
    C15 H15B . 0.9700 ?
    C16 C17 . 1.492(9) ?
    C16 H16A . 0.9700 ?
    C16 H16B . 0.9700 ?
    C15' C16' . 1.516(18) ?
    C15' H15C . 0.9700 ?
    C15' H15D . 0.9700 ?
    C16' C17 . 1.493(9) ?
    C16' H16C . 0.9700 ?
    C16' H16D . 0.9700 ?
loop_
    _geom_angle_atom_site_label_1
    _geom_angle_atom_site_label_2
    _geom_angle_atom_site_label_3
    _geom_angle_site_symmetry_1
    _geom_angle_site_symmetry_3
    _geom_angle
    _geom_angle_publ_flag
    N5 Cu1 N4 . . 98.09(19) ?
    N5 Cu1 N1 . . 98.49(17) ?
    N4 Cu1 N1 . . 138.54(18) ?
    N5 Cu1 N2 . . 165.37(19) ?
    N4 Cu1 N2 . . 92.65(16) ?
    N1 Cu1 N2 . . 79.61(14) ?
    N5 Cu1 O1 . . 105.33(17) ?
    N4 Cu1 O1 . . 77.12(16) ?
    N1 Cu1 O1 . . 133.21(13) ?
    N2 Cu1 O1 . . 67.36(13) ?
    C1 N1 C5 . . 118.6(4) ?
    C1 N1 Cu1 . . 127.3(3) ?
    C5 N1 Cu1 . . 114.0(3) ?
    C6 N2 N3 . . 124.2(3) ?
    C6 N2 Cu1 . . 116.5(3) ?
    N3 N2 Cu1 . . 117.9(3) ?
    N2 N3 C17 . . 115.7(3) ?
    N2 N3 C14 . . 127.7(4) ?
    C17 N3 C14 . . 113.4(4) ?
    C18 N4 Cu1 . . 166.7(4) ?
    C19 N5 Cu1 . . 176.4(5) ?
    C17 O1 Cu1 . . 96.6(3) ?
    N1 C1 C2 . . 122.6(4) ?
    N1 C1 H1 . . 118.7 ?
    C2 C1 H1 . . 118.7 ?
    C3 C2 C1 . . 119.5(5) ?
    C3 C2 H2 . . 120.3 ?
    C1 C2 H2 . . 120.3 ?
    C2 C3 C4 . . 118.3(5) ?
    C2 C3 H3 . . 120.8 ?
    C4 C3 H3 . . 120.8 ?
    C5 C4 C3 . . 119.2(4) ?
    C5 C4 H4 . . 120.4 ?
    C3 C4 H4 . . 120.4 ?
    N1 C5 C4 . . 121.8(4) ?
    N1 C5 C6 . . 114.1(4) ?
    C4 C5 C6 . . 124.0(4) ?
    N2 C6 C5 . . 113.9(4) ?
    N2 C6 C7 . . 126.0(4) ?
    C5 C6 C7 . . 120.0(4) ?
    C12 C7 C8 . . 120.3(4) ?
    C12 C7 C6 . . 120.1(4) ?
    C8 C7 C6 . . 119.5(4) ?
    C9 C8 C7 . . 119.8(5) ?
    C9 C8 H8 . . 120.1 ?
    C7 C8 H8 . . 120.1 ?
    C10 C9 C8 . . 120.3(5) ?
    C10 C9 H9 . . 119.9 ?
    C8 C9 H9 . . 119.9 ?
    C9 C10 C11 . . 120.3(5) ?
    C9 C10 H10 . . 119.8 ?
    C11 C10 H10 . . 119.8 ?
    C12 C11 C10 . . 120.2(6) ?
    C12 C11 H11 . . 119.9 ?
    C10 C11 H11 . . 119.9 ?
    C7 C12 C11 . . 119.1(5) ?
    C7 C12 H12 . . 120.5 ?
    C11 C12 H12 . . 120.5 ?
    N3 C14 C15 . . 102.9(18) ?
    N3 C14 C15' . . 104.2(18) ?
    N3 C14 H14A . . 111.2 ?
    C15 C14 H14A . . 111.2 ?
    N3 C14 H14B . . 111.2 ?
    C15 C14 H14B . . 111.2 ?
    H14A C14 H14B . . 109.1 ?
    N3 C14 H14C . . 110.9 ?
    C15' C14 H14C . . 110.9 ?
    N3 C14 H14D . . 110.9 ?
    C15' C14 H14D . . 110.9 ?
    H14C C14 H14D . . 108.9 ?
    C14 C15 C16 . . 109(3) ?
    C14 C15 H15A . . 109.8 ?
    C16 C15 H15A . . 109.8 ?
    C14 C15 H15B . . 109.8 ?
    C16 C15 H15B . . 109.8 ?
    H15A C15 H15B . . 108.2 ?
    C17 C16 C15 . . 103(3) ?
    C17 C16 H16A . . 111.1 ?
    C15 C16 H16A . . 111.1 ?
    C17 C16 H16B . . 111.1 ?
    C15 C16 H16B . . 111.1 ?
    H16A C16 H16B . . 109.1 ?
    C14 C15' C16' . . 102(3) ?
    C14 C15' H15C . . 111.4 ?
    C16' C15' H15C . . 111.4 ?
    C14 C15' H15D . . 111.4 ?
    C16' C15' H15D . . 111.4 ?
    H15C C15' H15D . . 109.2 ?
    C17 C16' C15' . . 105(3) ?
    C17 C16' H16C . . 110.8 ?
    C15' C16' H16C . . 110.8 ?
    C17 C16' H16D . . 110.8 ?
    C15' C16' H16D . . 110.8 ?
    H16C C16' H16D . . 108.9 ?
    O1 C17 N3 . . 124.0(4) ?
    O1 C17 C16 . . 126.4(19) ?
    N3 C17 C16 . . 109.5(18) ?
    O1 C17 C16' . . 131.9(18) ?
    N3 C17 C16' . . 104.1(18) ?
    N4 C18 S1 . . 178.7(5) ?
    N5 C19 S2 . . 178.7(5) ?
loop_
    _geom_torsion_atom_site_label_1
    _geom_torsion_atom_site_label_2
    _geom_torsion_atom_site_label_3
    _geom_torsion_atom_site_label_4
    _geom_torsion_site_symmetry_1
    _geom_torsion_site_symmetry_2
    _geom_torsion_site_symmetry_3
    _geom_torsion_site_symmetry_4
    _geom_torsion
    _geom_torsion_publ_flag
    N5 Cu1 N1 C1 . . . . -6.5(4) ?
    N4 Cu1 N1 C1 . . . . 106.1(4) ?
    N2 Cu1 N1 C1 . . . . -171.8(4) ?
    O1 Cu1 N1 C1 . . . . -127.0(4) ?
    N5 Cu1 N1 C5 . . . . 172.4(3) ?
    N4 Cu1 N1 C5 . . . . -75.0(4) ?
    N2 Cu1 N1 C5 . . . . 7.1(3) ?
    O1 Cu1 N1 C5 . . . . 51.9(4) ?
    N5 Cu1 N2 C6 . . . . -96.2(8) ?
    N4 Cu1 N2 C6 . . . . 126.5(3) ?
    N1 Cu1 N2 C6 . . . . -12.4(3) ?
    O1 Cu1 N2 C6 . . . . -158.6(4) ?
    N5 Cu1 N2 N3 . . . . 96.7(7) ?
    N4 Cu1 N2 N3 . . . . -40.6(3) ?
    N1 Cu1 N2 N3 . . . . -179.5(3) ?
    O1 Cu1 N2 N3 . . . . 34.3(3) ?
    C6 N2 N3 C17 . . . . 159.9(4) ?
    Cu1 N2 N3 C17 . . . . -34.1(5) ?
    C6 N2 N3 C14 . . . . -42.1(7) ?
    Cu1 N2 N3 C14 . . . . 123.9(5) ?
    N5 Cu1 N4 C18 . . . . 144.6(19) ?
    N5 Cu1 O1 C17 . . . . 159.6(3) ?
    N4 Cu1 O1 C17 . . . . 64.6(3) ?
    N1 Cu1 O1 C17 . . . . -82.6(3) ?
    N2 Cu1 O1 C17 . . . . -33.9(3) ?
    C5 N1 C1 C2 . . . . -0.2(7) ?
    Cu1 N1 C1 C2 . . . . 178.7(4) ?
    N1 C1 C2 C3 . . . . 0.0(8) ?
    C1 C2 C3 C4 . . . . -0.5(9) ?
    C2 C3 C4 C5 . . . . 1.1(9) ?
    C1 N1 C5 C4 . . . . 0.9(7) ?
    Cu1 N1 C5 C4 . . . . -178.1(4) ?
    C1 N1 C5 C6 . . . . 177.1(4) ?
    Cu1 N1 C5 C6 . . . . -1.9(5) ?
    C3 C4 C5 N1 . . . . -1.3(8) ?
    C3 C4 C5 C6 . . . . -177.2(5) ?
    N3 N2 C6 C5 . . . . -179.2(4) ?
    Cu1 N2 C6 C5 . . . . 14.6(5) ?
    N3 N2 C6 C7 . . . . -1.5(7) ?
    Cu1 N2 C6 C7 . . . . -167.7(3) ?
    N1 C5 C6 N2 . . . . -8.3(6) ?
    C4 C5 C6 N2 . . . . 167.9(5) ?
    N1 C5 C6 C7 . . . . 173.9(4) ?
    C4 C5 C6 C7 . . . . -9.9(7) ?
    N2 C6 C7 C12 . . . . -57.0(6) ?
    C5 C6 C7 C12 . . . . 120.5(5) ?
    N2 C6 C7 C8 . . . . 120.0(5) ?
    C5 C6 C7 C8 . . . . -62.5(6) ?
    C12 C7 C8 C9 . . . . 1.6(7) ?
    C6 C7 C8 C9 . . . . -175.4(4) ?
    C7 C8 C9 C10 . . . . -1.8(7) ?
    C8 C9 C10 C11 . . . . 0.5(8) ?
    C9 C10 C11 C12 . . . . 1.1(8) ?
    C8 C7 C12 C11 . . . . -0.1(7) ?
    C6 C7 C12 C11 . . . . 176.9(4) ?
    C10 C11 C12 C7 . . . . -1.3(8) ?
    N2 N3 C14 C15 . . . . -170.4(12) ?
    C17 N3 C14 C15 . . . . -12.0(13) ?
    N2 N3 C14 C15' . . . . -150.3(13) ?
    C17 N3 C14 C15' . . . . 8.1(13) ?
    N3 C14 C15 C16 . . . . 12(3) ?
    C15' C14 C15 C16 . . . . -84(10) ?
    C14 C15 C16 C17 . . . . -8(4) ?
    N3 C14 C15' C16' . . . . -25(3) ?
    C15 C14 C15' C16' . . . . 63(10) ?
    C14 C15' C16' C17 . . . . 34(4) ?
    Cu1 O1 C17 N3 . . . . 30.6(5) ?
    Cu1 O1 C17 C16 . . . . -145(3) ?
    Cu1 O1 C17 C16' . . . . -153(3) ?
    N2 N3 C17 O1 . . . . -8.0(7) ?
    C14 N3 C17 O1 . . . . -169.1(5) ?
    N2 N3 C17 C16 . . . . 169(3) ?
    C14 N3 C17 C16 . . . . 7(3) ?
    N2 N3 C17 C16' . . . . 175(3) ?
    C14 N3 C17 C16' . . . . 14(3) ?
    C15 C16 C17 O1 . . . . 177.0(18) ?
