# Supplementary material for: (1-{(E)-[Phen­yl(pyridin-2-yl-κN)methyl­idene]amino-κN}pyrrolidin-2-one-κO)bis­(thio­cyanato-κN)copper(II)
Source: Acta Crystallogr Sect E Struct Rep Online. 2012 Sep 26;68(Pt 10):m1302. doi: 10.1107/S1600536812039918 (PMC3470172; doi:10.1107/S1600536812039918)
Supplement: Supplementary file 2 [file e-68-m1302-Isup2.hkl]

# 
# h,k,l, Fc-squared, Fo-squared, sigma(Fo-squared) and status flag 
# 
data_I
_shelx_title '  C2/c' 
_shelx_refln_list_code          4 
_shelx_F_calc_maximum      563.28 
_exptl_crystal_F_000      1816.00 
_reflns_d_resolution_high  0.7696 
 
loop_ 
 _symmetry_equiv_pos_as_xyz 
 'x, y, z' 
 '-x, y, -z+1/2' 
 'x+1/2, y+1/2, z' 
 '-x+1/2, y+1/2, -z+1/2' 
 '-x, -y, -z' 
 'x, -y, z-1/2' 
 '-x+1/2, -y+1/2, -z' 
 'x+1/2, -y+1/2, z-1/2' 
 
_cell_length_a    11.8883 
_cell_length_b    13.3578 
_cell_length_c    23.9669 
_cell_angle_alpha  90.000 
_cell_angle_beta   98.596 
_cell_angle_gamma  90.000 
 
_shelx_F_squared_multiplier     1.000 
 
loop_ 
 _refln_index_h 
 _refln_index_k 
 _refln_index_l 
 _refln_F_squared_calc 
 _refln_F_squared_meas 
 _refln_F_squared_sigma 
 _refln_observed_status 
   2   0   0    12219.77    10532.85    355.36 o 
   4   0   0    10046.67     8674.02    418.87 o 
   6   0   0    20859.91    21417.54   1025.83 o 
   8   0   0     3811.82     3628.99    195.72 o 
  10   0   0     2725.42     2663.51    163.10 o 
  12   0   0      184.35      340.22     76.82 o 
  14   0   0      379.26      603.31    104.87 o 
   3   1   0     4502.98     5159.51    207.76 o 
   5   1   0     5011.14     4744.78    167.17 o 
   7   1   0     1465.44     1303.31     62.94 o 
   9   1   0     4177.95     4276.86    162.43 o 
  11   1   0      514.44     1222.07     77.98 o 
  13   1   0     1773.89     1743.28    153.19 o 
  15   1   0       13.01       17.33     63.89 o 
   0   2   0      372.54      305.15     22.20 o 
   2   2   0     5889.33     6236.66    173.95 o 
   4   2   0      275.15      256.99     30.49 o 
   6   2   0     4113.65     4776.07    604.98 o 
   8   2   0     3423.42     3319.58    129.45 o 
  12   2   0      456.93      501.51     60.14 o 
  14   2   0        0.06       40.29     58.19 o 
   1   3   0      844.05     1401.14     42.59 o 
   3   3   0    11221.39    12452.69    597.82 o 
   5   3   0    21483.16    22189.73   1061.81 o 
   7   3   0      434.62      548.18     46.09 o 
   9   3   0     5464.32     5188.85    278.48 o 
  11   3   0       22.29        7.91     43.27 o 
  13   3   0     1341.45     1024.98     84.93 o 
  15   3   0        0.83      115.88     65.40 o 
   0   4   0   157588.80   169801.11   8051.81 o 
   2   4   0    37375.56    41392.96   2466.27 o 
   4   4   0    13986.56    14506.49    698.12 o 
   6   4   0     2615.15     2842.46    155.48 o 
   8   4   0     5163.54     5092.56    188.83 o 
  10   4   0     2621.11     2743.81    120.12 o 
  12   4   0     1060.03      985.31     79.40 o 
  14   4   0      413.30      545.38     73.88 o 
   1   5   0     5909.56     6347.68    310.04 o 
   3   5   0      818.83      764.47     89.32 o 
   5   5   0     2509.85     2249.21    126.82 o 
   7   5   0     1181.70     1423.67     99.08 o 
   9   5   0     4479.96     4141.16    185.96 o 
  11   5   0      769.86      611.84     85.66 o 
  13   5   0       97.96      101.33     57.82 o 
   0   6   0     4628.91     5107.22    254.86 o 
   2   6   0     4677.31     5388.00    268.27 o 
   4   6   0        3.33       27.74     31.10 o 
   6   6   0     2393.46     2190.99    133.22 o 
   8   6   0     1908.97     1984.60    130.48 o 
  10   6   0       25.42      101.25    104.26 o 
  12   6   0     2136.16     1811.68    104.57 o 
  14   6   0       17.98        7.55     62.63 o 
   1   7   0    15939.58    15929.89    542.36 o 
   3   7   0     3303.23     3202.57    161.88 o 
   5   7   0     6642.39     6408.34    323.15 o 
   7   7   0     1728.98     1902.90    125.30 o 
   9   7   0     1560.99     1834.00    132.00 o 
  11   7   0      227.04      363.76    135.66 o 
  13   7   0      682.54      694.97     80.04 o 
   0   8   0    12416.52    13080.69    634.71 o 
   2   8   0     1970.61     1744.07    107.00 o 
   4   8   0      685.92      695.98     69.81 o 
   6   8   0      683.88      642.02     72.86 o 
   8   8   0     4028.56     4136.87    229.56 o 
  10   8   0     2454.98     2422.68    164.32 o 
  12   8   0      863.43      965.22     89.33 o 
   1   9   0      500.30      860.30     77.74 o 
   3   9   0      376.39     1680.36    119.81 o 
   5   9   0       58.45       30.79     46.95 o 
   7   9   0      442.57      439.90     69.81 o 
   9   9   0     3902.48     3423.51    203.95 o 
  11   9   0      560.67      645.07     98.16 o 
  13   9   0      157.73      202.50     72.27 o 
   0  10   0     6167.67     5240.75    272.23 o 
   4  10   0     1257.65     1193.81     98.77 o 
   6  10   0      388.14      483.19     71.64 o 
   8  10   0       59.65       40.24     61.58 o 
  10  10   0      190.69      312.78     82.31 o 
  12  10   0      153.58      195.17     69.82 o 
   1  11   0     2978.10     2909.95    121.25 o 
   3  11   0     1212.92     1350.20    107.92 o 
   5  11   0     1438.79     1290.94    127.28 o 
   7  11   0      560.51      698.42     88.41 o 
   9  11   0     1176.69     1218.20    119.50 o 
  11  11   0       34.13       32.92     81.40 o 
   0  12   0     4966.60     5237.09    278.64 o 
   2  12   0       11.82       33.02     42.95 o 
   4  12   0     2198.10     2095.60    101.90 o 
   6  12   0     1000.23      916.09    101.52 o 
   8  12   0      408.01      544.77     90.24 o 
  10  12   0      798.56      906.94    117.06 o 
   1  13   0     2899.36     2428.25    174.22 o 
   3  13   0      370.19      316.68     54.95 o 
   5  13   0      165.08      445.70    103.65 o 
   7  13   0       14.52       47.86     71.34 o 
   9  13   0       99.93       98.47     80.18 o 
   0  14   0      405.32      335.64     78.04 o 
   2  14   0     2228.84     1941.66    102.55 o 
   4  14   0     1508.77     1471.67     93.62 o 
   6  14   0      465.27      436.25     85.36 o 
   8  14   0       53.74      142.67     84.14 o 
   1  15   0     1908.76     1756.82     98.62 o 
   3  15   0     1156.51      967.17     82.49 o 
   5  15   0     2022.46     2049.74    117.23 o 
   7  15   0        5.01       -1.83     76.21 o 
   0  16   0     1699.40     1558.42    137.79 o 
   2  16   0      369.57      345.02     64.82 o 
   4  16   0      239.53      206.30     64.35 o 
   1  17   0       25.43      127.31     60.01 o 
   3  17   0       72.51      108.92     73.47 o 
 -15   1   1       80.75      108.16     65.72 o 
 -13   1   1     2736.87     2556.62    124.16 o 
 -11   1   1     8446.47     6778.63    250.27 o 
  -9   1   1        0.11      129.26     47.86 o 
  -7   1   1     5121.69     4489.22    162.75 o 
  -5   1   1     4918.80     4785.02    168.25 o 
  -3   1   1      172.58      356.07     29.88 o 
  -1   1   1       79.50       58.23      7.01 o 
   3   1   1    23362.00    26472.05    726.15 o 
   5   1   1       17.11       52.13     25.00 o 
   7   1   1      679.25      535.04     42.22 o 
   9   1   1     2067.69     2021.90     92.58 o 
  11   1   1     2752.72     2581.21    116.84 o 
  13   1   1      286.93      305.09     59.91 o 
  15   1   1       28.55       17.14     64.21 o 
 -14   2   1       61.76       44.84     57.40 o 
 -12   2   1      304.75      317.75     54.69 o 
 -10   2   1     9047.84     8528.15    468.41 o 
  -8   2   1     1115.90     1268.70     85.51 o 
  -6   2   1    15547.81    15208.29    518.00 o 
  -4   2   1     1987.58     2496.15    129.56 o 
  -2   2   1    14042.47    15544.63    427.82 o 
   0   2   1    10156.06     8862.46    338.99 o 
   2   2   1    34921.30    35604.83    976.61 o 
   4   2   1     1984.77     2115.38    113.71 o 
   6   2   1    40330.87    38269.70   1289.61 o 
   8   2   1      721.20      836.30     55.69 o 
  10   2   1     7190.30     6721.79    245.85 o 
  12   2   1      980.15      861.01     75.65 o 
  14   2   1      579.40      400.38     68.11 o 
 -15   3   1     1271.05     1076.23     95.52 o 
 -13   3   1     1663.94     1531.04     96.40 o 
 -11   3   1     2177.92     1667.27     90.74 o 
  -9   3   1      290.76      354.24     59.75 o 
  -7   3   1    14959.61    14158.20    918.68 o 
  -5   3   1    15814.09    17396.21    835.00 o 
  -3   3   1     2244.44     3185.73    160.35 o 
  -1   3   1    85572.70    99411.33   2737.67 o 
   1   3   1       32.02       62.14     10.67 o 
   3   3   1     4552.30     4481.97    221.63 o 
   5   3   1     5343.63     6221.77    308.21 o 
   7   3   1      152.89      107.92     39.94 o 
   9   3   1      329.63      359.08     44.74 o 
  11   3   1      208.24      248.94     50.33 o 
  13   3   1       45.70      207.03     57.35 o 
 -14   4   1        3.15       95.39     58.96 o 
 -12   4   1      100.04      224.77     62.50 o 
 -10   4   1      268.26      334.73     53.50 o 
  -8   4   1     4638.85     5001.49    185.49 o 
  -6   4   1     1358.64     1144.42     81.40 o 
  -4   4   1      319.94      364.00     40.55 o 
  -2   4   1     6745.55     7405.22    359.42 o 
   0   4   1    14247.46    18203.59    501.68 o 
   4   4   1      144.61      114.32     30.49 o 
   6   4   1     1144.06     1445.01     92.98 o 
   8   4   1       27.66      129.26     47.86 o 
  10   4   1     2136.71     1849.57     93.25 o 
  12   4   1      781.82      923.61     76.41 o 
  14   4   1       14.09      143.42     62.10 o 
 -13   5   1      206.22       76.60     57.54 o 
 -11   5   1      437.37      528.56     60.60 o 
  -9   5   1      322.00      439.60     65.24 o 
  -7   5   1     1469.56     1500.80    101.82 o 
  -5   5   1       92.42       -3.66     32.01 o 
  -3   5   1    19428.66    18394.48   1808.09 o 
  -1   5   1     8301.68     9301.62    318.06 o 
   1   5   1    42011.07    41886.17   1407.31 o 
   5   5   1     4656.14     4322.53    222.54 o 
   7   5   1    10555.26    10280.30    506.67 o 
   9   5   1       13.91       99.87     39.85 o 
  11   5   1     2571.35     2683.60    123.69 o 
  13   5   1      324.70      375.17     65.47 o 
 -14   6   1      268.84      214.75     68.27 o 
 -12   6   1      324.81      495.26     91.76 o 
 -10   6   1     1907.51     2052.79    103.89 o 
  -8   6   1     4254.24     4471.30    240.53 o 
  -6   6   1    12655.48    14090.98    685.62 o 
  -4   6   1    11162.68    11768.90    571.30 o 
  -2   6   1    38972.09    40971.59   1834.46 o 
   0   6   1     2489.71     2624.23    127.89 o 
   2   6   1    35460.21    36334.51   1321.70 o 
   4   6   1     2348.33     2313.84    129.26 o 
   6   6   1     6690.89     7093.35    357.29 o 
   8   6   1      290.46      373.45     62.19 o 
  10   6   1     1273.74     1623.35     92.09 o 
  12   6   1      326.97      337.46     62.71 o 
  14   6   1       88.50      112.83     65.28 o 
 -13   7   1       69.37      237.19     65.39 o 
 -11   7   1       29.46       39.44     53.25 o 
  -9   7   1       25.83      272.23     66.15 o 
  -7   7   1     1604.30     1728.22    117.67 o 
  -5   7   1      368.91      608.79     67.98 o 
  -3   7   1     2394.73     2462.49    265.83 o 
  -1   7   1     2994.58     3118.05    165.54 o 
   1   7   1     3147.54     4054.26    208.83 o 
   3   7   1      308.64      228.34     40.55 o 
   5   7   1     1081.09     1022.48     81.40 o 
   7   7   1     2035.55     1948.02    127.43 o 
   9   7   1      537.68      531.06     78.04 o 
  11   7   1     1962.22     2164.33    131.09 o 
  13   7   1      309.58      401.36     71.07 o 
 -12   8   1      116.99      179.39     64.68 o 
 -10   8   1     1365.48     1437.08    125.60 o 
  -8   8   1      127.45      190.23     60.97 o 
  -6   8   1     1129.84     1145.34     92.98 o 
  -4   8   1      280.89      519.81    102.13 o 
  -2   8   1     1939.52     2213.55     90.70 o 
   2   8   1     6865.50     6666.18    236.25 o 
   4   8   1     2562.02     2908.92    163.40 o 
   6   8   1      550.01      656.66     71.34 o 
   8   8   1      195.89      258.82     64.02 o 
  10   8   1      470.23      595.38     88.71 o 
  12   8   1       26.67      188.65     81.40 o 
 -13   9   1        2.64       55.14     68.75 o 
 -11   9   1     1584.68     1708.40    141.76 o 
  -9   9   1     1019.98     1145.64    111.58 o 
  -7   9   1      388.60      643.24     81.40 o 
  -5   9   1     2504.35     2503.16    149.38 o 
  -3   9   1     7430.64     7290.52    344.49 o 
  -1   9   1     2295.52     2128.59     90.18 o 
   1   9   1    18982.32    17145.68    589.28 o 
   3   9   1     4459.65     4098.56    155.50 o 
   5   9   1      122.62       43.90     48.78 o 
   7   9   1     1673.22     1874.55    130.48 o 
   9   9   1      487.49      467.04     78.96 o 
  11   9   1     3101.72     3060.43    197.24 o 
 -12  10   1     1037.51     1043.82     95.51 o 
 -10  10   1      429.51      683.79     96.94 o 
  -8  10   1     1076.27     1091.68    107.61 o 
  -6  10   1      341.30      457.89     70.42 o 
  -4  10   1     1807.30     1808.57    134.44 o 
  -2  10   1     8942.04     8000.62    364.00 o 
   0  10   1       35.22      230.47     53.65 o 
   2  10   1    14534.03    13668.14    709.09 o 
   4  10   1     6804.40     5837.01    400.73 o 
   6  10   1      286.08      513.68     74.08 o 
   8  10   1        8.07      -32.31     59.75 o 
  10  10   1      438.34      618.24     94.20 o 
  12  10   1       38.45       60.10     67.10 o 
 -11  11   1        1.51       67.98     81.70 o 
  -9  11   1        3.45       47.25     71.03 o 
  -7  11   1       82.34        0.00     60.36 o 
  -5  11   1       64.57      577.70     98.16 o 
  -3  11   1     1656.82     1832.17    117.98 o 
  -1  11   1     1296.21     1659.30     83.72 o 
   1  11   1     2160.99     2806.57    335.19 o 
   3  11   1     2958.34     3353.40    192.06 o 
   5  11   1       21.60      592.94    100.91 o 
   7  11   1      353.00      278.03     71.95 o 
   9  11   1        9.86       64.32     71.34 o 
  11  11   1      150.18      220.41     86.58 o 
 -10  12   1      735.66      888.04    112.80 o 
  -8  12   1        0.06      -52.43     67.68 o 
  -6  12   1     1205.55     1147.17    108.22 o 
  -4  12   1        7.27      669.46     92.37 o 
  -2  12   1      434.20      569.42     56.42 o 
   0  12   1     3115.23     3276.75    438.08 o 
   2  12   1       53.22       76.59     64.17 o 
   4  12   1      538.41      662.45     86.88 o 
   6  12   1     1100.01     1028.88    103.04 o 
   8  12   1        5.07      -38.41     67.68 o 
  10  12   1      839.09      875.24    112.49 o 
  -9  13   1        2.93        6.71     77.74 o 
  -7  13   1     1035.44     1131.92    115.84 o 
  -5  13   1     1899.71     1750.22    118.44 o 
  -3  13   1     2159.93     2174.74    107.44 o 
  -1  13   1     3195.90     3083.02    216.14 o 
   1  13   1      833.18     1067.14     75.12 o 
   3  13   1       20.79       84.96     49.48 o 
   5  13   1     1021.90      910.04    100.45 o 
   7  13   1      348.89      301.20     82.31 o 
   9  13   1      146.34       96.03     80.48 o 
  -8  14   1      528.73      501.49     96.33 o 
  -6  14   1      197.64      364.91     82.31 o 
  -4  14   1        7.26      324.22    134.29 o 
  -2  14   1       11.02      333.99    233.52 o 
   0  14   1      259.26      255.02     52.48 o 
   2  14   1       39.22      398.17     62.80 o 
   4  14   1      418.96      570.41     99.23 o 
   6  14   1      760.82      888.35    107.61 o 
   8  14   1       59.77       62.50     80.18 o 
  -7  15   1       85.40       77.74     78.04 o 
  -5  15   1      209.98     1216.98    148.16 o 
  -3  15   1       82.55      171.39    119.50 o 
  -1  15   1      106.95      337.69    107.16 o 
   1  15   1      251.04      881.29     77.25 o 
   3  15   1      189.50      606.36    101.52 o 
   5  15   1       37.52      194.11     84.29 o 
   7  15   1       57.05      -22.25     75.30 o 
  -4  16   1       36.74       21.36     62.95 o 
  -2  16   1       26.22      170.84     59.42 o 
   0  16   1       15.23      368.21     62.18 o 
   2  16   1       53.86      142.92     59.05 o 
   4  16   1      157.21       50.48     61.21 o 
  -3  17   1      236.65      115.64     64.06 o 
  -1  17   1      467.04      336.46     65.98 o 
   1  17   1      532.88      553.61     71.78 o 
 -14   0   2      235.91      305.77     90.54 o 
 -12   0   2      816.00      637.45     88.41 o 
 -10   0   2     6699.21     5838.26    305.16 o 
  -8   0   2     9964.65     9563.28    471.00 o 
  -6   0   2     1932.16     2141.91    118.28 o 
  -4   0   2     1912.34     1449.58     78.96 o 
  -2   0   2    34204.40    28854.27   1134.15 o 
   2   0   2    25984.89    25676.30    688.53 o 
   4   0   2    18588.63    17440.11    835.61 o 
   6   0   2       95.74      123.77     34.14 o 
   8   0   2     5383.92     4706.04    246.63 o 
  10   0   2      373.26      360.34     67.37 o 
  12   0   2     3085.28     3121.71    193.58 o 
  14   0   2      150.62       92.68     86.27 o 
 -15   1   2       13.03      115.40     64.74 o 
 -13   1   2      107.34      862.13    111.58 o 
  -9   1   2     3815.73     3584.18    139.58 o 
  -7   1   2     3900.53     3874.01    142.81 o 
  -5   1   2     1444.02     1388.95     56.59 o 
  -3   1   2    51808.35    55324.04   2622.66 o 
  -1   1   2    29275.61    19914.30    874.93 o 
   1   1   2     1143.35      959.78     35.24 o 
   3   1   2   113008.52   111060.09   2581.56 o 
   5   1   2    23025.12    21898.67    739.93 o 
   7   1   2      199.09      183.26     28.86 o 
   9   1   2     2796.75     2682.15    113.38 o 
  11   1   2      535.06      802.53     68.86 o 
  13   1   2     1249.87     1010.36     84.17 o 
  15   1   2      101.30      130.40     67.19 o 
 -14   2   2      241.13      195.13     60.73 o 
 -12   2   2        1.13       59.30     50.91 o 
  -8   2   2     1175.19     1696.21     79.54 o 
  -6   2   2        2.20      407.29     49.69 o 
  -4   2   2     5726.18     6589.21    216.55 o 
  -2   2   2     1986.23     2383.63     68.88 o 
   0   2   2     2466.62     2307.92     68.25 o 
   2   2   2    62792.32    63710.28   1744.76 o 
   4   2   2    15307.78    15730.48    753.90 o 
   6   2   2     2334.53     2731.96    105.09 o 
   8   2   2     1099.92      848.26     56.14 o 
  10   2   2     1138.29     1361.65     78.99 o 
  12   2   2      167.08      227.50     54.32 o 
  14   2   2        2.89      188.76     62.44 o 
 -15   3   2       52.02      233.31     67.70 o 
 -13   3   2      998.09     1015.70     82.69 o 
 -11   3   2       32.91      117.21     54.87 o 
  -9   3   2     7244.34     6717.31    297.23 o 
  -7   3   2      633.74     1422.15     96.64 o 
  -5   3   2    23619.66    25495.88   1217.59 o 
  -3   3   2     2012.23     1762.30     66.61 o 
  -1   3   2     6705.93     8807.39    318.42 o 
   1   3   2    46122.54    48322.81   1221.89 o 
   3   3   2    28840.36    28726.72   1367.58 o 
   5   3   2     1683.49     2188.85    122.55 o 
   7   3   2     6229.52     5436.60    196.59 o 
   9   3   2      708.17      808.47     84.75 o 
  11   3   2      481.59      447.91     55.83 o 
  13   3   2     1836.70     1706.42    102.55 o 
 -14   4   2     1029.34     1005.96     89.62 o 
 -12   4   2      443.07      286.68     55.80 o 
 -10   4   2     1971.87     1846.25     93.13 o 
  -8   4   2     1343.36     1904.51    181.85 o 
  -6   4   2     6641.45     6567.17    327.11 o 
  -4   4   2    24497.42    25736.41   1228.56 o 
  -2   4   2     6636.78     6788.45    239.92 o 
   0   4   2    70259.69    76247.90   2086.69 o 
   2   4   2    21004.94    21968.19    741.22 o 
   4   4   2    40140.31    42705.82   2031.55 o 
   6   4   2      401.04      446.31     57.01 o 
   8   4   2    14716.42    13560.82    469.39 o 
  10   4   2      204.07      240.25     46.68 o 
  12   4   2     1685.58     1676.29     97.26 o 
  14   4   2      450.13      421.93     71.40 o 
 -13   5   2       77.61      150.63     57.90 o 
 -11   5   2       36.18       62.57     46.78 o 
  -9   5   2     3681.82     3588.26    173.46 o 
  -7   5   2     2561.68     2698.57    153.95 o 
  -5   5   2      304.73      310.65     43.59 o 
  -1   5   2    12356.00    12916.67    438.78 o 
   1   5   2     2603.09     2693.08    139.32 o 
   3   5   2     3069.81     3756.61    496.15 o 
   5   5   2      509.12      502.40     55.18 o 
   7   5   2     3318.39     3501.25    192.06 o 
   9   5   2     2365.76     2192.10    189.16 o 
  11   5   2      128.89      151.26     50.30 o 
  13   5   2      227.96      186.84     60.68 o 
 -14   6   2        6.12       15.90     63.13 o 
 -12   6   2        1.58       27.35     52.93 o 
 -10   6   2       53.82       95.51    126.36 o 
  -8   6   2       28.36      127.12     51.22 o 
  -6   6   2      614.86      834.69     77.74 o 
  -4   6   2    11454.88    12999.60    629.52 o 
  -2   6   2       68.85      731.65     59.45 o 
   0   6   2        7.69       56.44     25.91 o 
   2   6   2     4027.20     4275.89    217.06 o 
   4   6   2     1376.75     1353.86     87.49 o 
   6   6   2      114.98      103.65     45.12 o 
   8   6   2      834.71      931.94     88.10 o 
  10   6   2      522.70      916.28    179.10 o 
  12   6   2      597.20      676.25     72.73 o 
  14   6   2       10.48       56.08     64.36 o 
 -13   7   2     1480.96     1589.25    105.69 o 
 -11   7   2      120.05       64.50     53.68 o 
  -9   7   2    14574.63    14958.59    736.22 o 
  -7   7   2       71.72       61.89     48.78 o 
  -5   7   2     8374.60     8414.59    416.74 o 
  -3   7   2      341.19      647.21     68.29 o 
  -1   7   2     2353.53     2768.73    228.79 o 
   1   7   2    23758.12    24278.30    821.52 o 
   3   7   2    13544.24    13381.44    458.94 o 
   5   7   2      708.77      533.80     65.24 o 
   7   7   2     3285.28     3671.67    203.64 o 
   9   7   2      133.56      193.89     64.93 o 
  11   7   2     2600.23     2552.58    125.45 o 
  13   7   2      642.55      745.52     81.30 o 
 -12   8   2       23.37      106.08     62.04 o 
 -10   8   2     2686.24     2481.21    166.45 o 
  -8   8   2     2653.92     2875.39    172.55 o 
  -6   8   2     2240.18     1971.80    125.30 o 
  -4   8   2     4710.68     4748.98    425.27 o 
  -2   8   2     9636.81     9168.36    318.50 o 
   0   8   2    16611.15    15819.18    539.99 o 
   2   8   2     2977.50     3342.84    399.51 o 
   4   8   2    10029.30     9391.45    334.73 o 
   6   8   2       10.18      -32.92     43.59 o 
   8   8   2     3126.71     3585.09    205.47 o 
  10   8   2      167.61      322.23     77.74 o 
  12   8   2     1175.03     1384.22    101.05 o 
 -13   9   2       47.60      102.05     69.35 o 
 -11   9   2      850.91      793.84    103.65 o 
  -9   9   2     3588.42     3560.39    208.52 o 
  -7   9   2     1262.92     1345.63    109.14 o 
  -5   9   2      246.65      363.39     59.14 o 
  -3   9   2     2057.95     2191.60    131.70 o 
  -1   9   2        6.57      -27.44     39.02 o 
   3   9   2      226.13      495.36    122.55 o 
   5   9   2       35.03      -20.43     46.64 o 
   7   9   2     3101.70     2876.91    171.94 o 
   9   9   2      223.30      159.44     68.29 o 
  11   9   2       10.19      193.50     64.07 o 
 -12  10   2      308.67      380.69     73.57 o 
 -10  10   2       77.71       52.13     72.86 o 
  -8  10   2      311.62      421.31     77.74 o 
  -6  10   2       49.45       45.42     54.87 o 
  -4  10   2      930.25      962.82    153.95 o 
  -2  10   2     1074.23     1099.30     91.46 o 
   0  10   2     1761.92     1365.73     70.69 o 
   2  10   2     1352.77     1999.23    128.34 o 
   4  10   2      224.67      808.47     94.81 o 
   6  10   2       22.41      -23.17     52.74 o 
   8  10   2      547.70      672.51     89.32 o 
  10  10   2       67.74       72.25     72.25 o 
  12  10   2      195.13      276.93     73.77 o 
 -11  11   2       22.94        5.18     78.04 o 
  -9  11   2     1809.98     1669.99    136.57 o 
  -7  11   2        5.79       -6.71     58.84 o 
  -5  11   2     2239.00     2301.04    146.94 o 
  -3  11   2     1795.84     1931.25    211.57 o 
  -1  11   2     4320.17     4120.59    158.76 o 
   1  11   2     5951.32     6147.16    224.83 o 
   3  11   2    20903.15    18865.02   1090.92 o 
   5  11   2     1685.53     1585.29    191.30 o 
   7  11   2     2230.46     2231.84    151.51 o 
   9  11   2     1099.44     1216.98    119.50 o 
  11  11   2       19.70      -22.25     79.57 o 
 -10  12   2      628.61      714.88    105.78 o 
  -8  12   2      247.21      382.29     84.44 o 
  -6  12   2      594.67      532.58     82.31 o 
  -4  12   2      942.75     1159.28     91.30 o 
  -2  12   2     1547.70     1530.15     84.42 o 
   0  12   2      304.31     1143.94     87.95 o 
   2  12   2      709.12      759.98     63.43 o 
   4  12   2     3806.80     3304.30    139.44 o 
   6  12   2      186.82      175.60     69.51 o 
   8  12   2       19.00       -8.23     68.90 o 
  10  12   2      583.13      580.75    100.91 o 
  -9  13   2      233.31      248.46     84.14 o 
  -7  13   2        0.91       84.14     71.34 o 
  -5  13   2       82.10      308.53    251.20 o 
  -3  13   2      206.20      472.52     76.82 o 
  -1  13   2       16.67      413.69     72.86 o 
   1  13   2      626.30      766.21     68.64 o 
   3  13   2       92.37       98.28     49.70 o 
   5  13   2      591.92      526.18     83.83 o 
   7  13   2        0.05      -60.97     67.98 o 
   9  13   2       32.12       13.11     75.30 o 
  -8  14   2       13.90       74.38     77.74 o 
  -6  14   2      214.90      316.13     81.40 o 
  -4  14   2     1101.45     1072.06     82.80 o 
  -2  14   2      111.23       87.05     50.43 o 
   0  14   2       29.38       42.02     47.30 o 
   2  14   2      875.79      863.35    104.87 o 
   4  14   2      596.89      750.07     73.57 o 
   6  14   2        4.16       -1.83     70.12 o 
   8  14   2      198.05      319.79     89.02 o 
  -7  15   2      109.71      122.25     79.26 o 
  -5  15   2     1029.56     1161.50     94.49 o 
  -3  15   2        7.53       11.73     54.26 o 
  -1  15   2      864.11      853.88     74.90 o 
   1  15   2     2120.18     1796.20     99.91 o 
   3  15   2     1385.59     1232.11     90.39 o 
   5  15   2      315.69      305.41     84.29 o 
   7  15   2      123.76      188.10     83.23 o 
  -4  16   2       12.59      -26.02     59.14 o 
  -2  16   2      683.53      743.97     75.37 o 
   0  16   2      893.34      843.43     76.80 o 
   2  16   2      199.11      220.26     61.77 o 
   4  16   2       87.78      169.08    144.20 o 
  -3  17   2       28.86       91.99     62.07 o 
  -1  17   2      138.09       66.19     59.08 o 
   1  17   2       10.63      155.77     68.29 o 
 -15   1   3     1093.20     1101.90     93.88 o 
 -13   1   3     2843.89     2338.08    115.87 o 
 -11   1   3     7392.80     6486.29    239.60 o 
  -9   1   3       59.80      187.18     49.39 o 
  -7   1   3    14193.31    14189.70    485.24 o 
  -5   1   3      271.21      344.52     27.16 o 
  -3   1   3    10008.22    10196.27    304.98 o 
  -1   1   3     1098.64      631.13     52.28 o 
   1   1   3    54672.94    49641.86    921.01 o 
   3   1   3     8486.07     9145.24    189.72 o 
   5   1   3     6673.63     6875.84    239.17 o 
   7   1   3     3688.94     3935.04    146.26 o 
   9   1   3     5594.78     5206.03    194.33 o 
  11   1   3     2297.88     2203.22    106.49 o 
  13   1   3       46.42      113.92     55.83 o 
 -14   2   3      270.98      352.41     65.19 o 
 -12   2   3     2734.71     2898.51    129.01 o 
 -10   2   3      343.38      565.27    136.88 o 
  -8   2   3    28923.15    27776.78   1554.61 o 
  -6   2   3    11914.73    12412.37    424.12 o 
  -4   2   3      435.08      600.68     41.00 o 
  -2   2   3    80275.09    86739.50   2371.47 o 
   0   2   3     5850.31     5952.10    210.06 o 
   2   2   3   317288.22   302974.69  10154.49 o 
   4   2   3     4664.20     4867.31    129.88 o 
   6   2   3     4150.79     4221.61    120.08 o 
   8   2   3      141.46      155.75     35.30 o 
  10   2   3     1669.21     1621.31     85.02 o 
  12   2   3      147.32      169.38     53.31 o 
  14   2   3     2006.65     2007.11    116.06 o 
 -15   3   3      334.01      416.09     73.16 o 
 -13   3   3        4.09      126.81     54.71 o 
 -11   3   3      915.16      904.76     69.41 o 
  -9   3   3     2679.94     3033.50    270.71 o 
  -7   3   3    18290.83    18490.58    974.16 o 
  -5   3   3     6822.36     7740.62    254.99 o 
  -3   3   3     1036.40     1305.32     51.74 o 
  -1   3   3     1012.51     1114.95     64.33 o 
   1   3   3      655.84      949.40     38.69 o 
   3   3   3    13691.05    14552.22    697.81 o 
   5   3   3     1720.18     1574.57     96.03 o 
   7   3   3        8.94       29.87     35.82 o 
   9   3   3     6466.25     6134.79    225.48 o 
  11   3   3     1106.37     1312.76     83.28 o 
  13   3   3      365.25      571.31     69.15 o 
 -14   4   3     1378.68     1441.43    105.94 o 
 -12   4   3        4.42       19.30     48.48 o 
 -10   4   3     2122.45     1939.62     94.80 o 
  -8   4   3     1876.18     2074.25     92.01 o 
  -6   4   3      292.18      541.12     58.84 o 
  -4   4   3     2215.89     3270.78    168.89 o 
  -2   4   3    27421.87    29001.84   1073.40 o 
   0   4   3     1094.46     1462.00     57.02 o 
   2   4   3    10011.01    10714.09    365.06 o 
   4   4   3    16363.19    16156.06    776.77 o 
   6   4   3      114.98      126.82     38.11 o 
   8   4   3        1.16      132.31     48.17 o 
  10   4   3     1379.36     1155.09     75.31 o 
  12   4   3      231.29      256.99     55.49 o 
  14   4   3       84.58       94.23     62.70 o 
 -13   5   3      210.55      293.52     61.67 o 
 -11   5   3      533.96      459.98     57.40 o 
  -9   5   3      756.07      767.93     83.83 o 
  -7   5   3     5410.98     5508.72    281.99 o 
  -5   5   3     3095.46     3613.74    189.01 o 
  -3   5   3    68996.79    69056.21   6214.76 o 
  -1   5   3      828.40     1339.33    135.66 o 
   1   5   3    39654.34    38235.62   1284.87 o 
   3   5   3     7164.01     6283.60    220.30 o 
   5   5   3      996.35      802.68     69.81 o 
   7   5   3     4220.87     3999.08    214.01 o 
   9   5   3       21.02       55.88     27.12 o 
  11   5   3       95.63      166.22     51.85 o 
  13   5   3      151.03      227.36     62.30 o 
 -14   6   3      477.35      476.12     74.68 o 
 -12   6   3     1860.48     1947.55    106.66 o 
 -10   6   3      988.47      847.06     71.38 o 
  -8   6   3     2816.33     2934.17    221.32 o 
  -6   6   3      385.41      405.46     55.48 o 
  -4   6   3     1441.20     1639.81    100.30 o 
  -2   6   3    12404.14    13350.68    886.97 o 
   0   6   3      820.69      854.94    109.90 o 
   2   6   3    56697.08    54301.73   1823.57 o 
   4   6   3     1927.25     1701.70    103.65 o 
   6   6   3     6695.35     6601.92    335.03 o 
   8   6   3      107.71      209.43     57.31 o 
  10   6   3     2675.29     2494.03    188.86 o 
  12   6   3     1074.08      971.46     83.79 o 
  14   6   3      204.47      370.07     73.67 o 
 -13   7   3      376.18      611.44    113.56 o 
 -11   7   3      290.23      315.60     59.37 o 
  -9   7   3     1501.89     2504.29    426.64 o 
  -7   7   3     2253.85     2381.52    145.72 o 
  -5   7   3      331.72      406.98     53.35 o 
  -3   7   3      543.83      485.97     38.44 o 
  -1   7   3      890.98     1428.49     83.23 o 
   1   7   3    10071.87     9488.54    398.44 o 
   3   7   3     5669.31     5689.50    286.87 o 
   5   7   3        7.24      -22.56     39.63 o 
   7   7   3     1121.31     1009.07     92.07 o 
   9   7   3      182.32      213.40     64.93 o 
  11   7   3     2373.24     2316.39    158.22 o 
  13   7   3      664.42      612.29     77.34 o 
 -12   8   3      592.41      678.06     78.07 o 
 -10   8   3      411.54      511.55     85.05 o 
  -8   8   3      818.30     1225.21    107.00 o 
  -6   8   3     1311.46     1554.76    110.36 o 
  -4   8   3      506.50      754.51     69.51 o 
  -2   8   3      127.12      460.63     54.87 o 
   0   8   3     4472.50     5457.20    277.87 o 
   2   8   3     5021.14     4679.70    344.18 o 
   4   8   3     3620.56     4009.28    578.16 o 
   6   8   3      866.21      776.16     82.62 o 
   8   8   3      198.60      268.27     64.02 o 
  10   8   3      111.57      161.27     70.12 o 
  12   8   3      164.97      293.52     67.68 o 
 -13   9   3      424.79      499.20     91.15 o 
 -11   9   3      481.81      510.02     90.54 o 
  -9   9   3      248.06      391.74     76.82 o 
  -7   9   3     5033.08     5826.98    305.77 o 
  -5   9   3     1470.84     1604.14    109.75 o 
  -3   9   3     6562.98     5728.01    208.33 o 
  -1   9   3        6.00       28.22     29.49 o 
   1   9   3    11374.39    10576.16    634.86 o 
   3   9   3     1405.42     1181.20     68.07 o 
   5   9   3     2040.70     1896.50    125.90 o 
   7   9   3      852.94     1036.50    100.30 o 
   9   9   3      381.73      320.40     75.30 o 
  11   9   3      291.55      430.44     83.23 o 
 -12  10   3      940.60      879.50    114.02 o 
 -10  10   3       12.21       83.23     71.95 o 
  -8  10   3     3471.64     3533.87    207.91 o 
  -6  10   3      986.47      942.00     92.37 o 
  -4  10   3     1459.31     1544.14     80.09 o 
  -2  10   3      149.08      339.31     41.64 o 
   0  10   3      251.86      333.34     40.96 o 
   2  10   3     7744.27     7793.51    497.67 o 
   4  10   3     2027.87     1948.05    254.25 o 
   6  10   3      581.05      693.24     84.44 o 
   8  10   3        6.70      -49.08     60.06 o 
  10  10   3      839.56      875.24    105.48 o 
  12  10   3      155.70      139.56     70.43 o 
 -11  11   3       66.01       40.24     78.96 o 
  -9  11   3      913.20      955.41    110.97 o 
  -7  11   3     1504.08     1157.23    107.61 o 
  -5  11   3       85.06       69.81     55.18 o 
  -3  11   3       75.79      278.13    162.18 o 
  -1  11   3      635.25     1267.23    116.15 o 
   1  11   3     5269.80     4808.29    329.24 o 
   3  11   3     1627.35     2387.01    150.90 o 
   5  11   3       20.92      112.85     86.27 o 
   7  11   3     1378.00     1263.32    113.71 o 
   9  11   3      227.28      264.61     80.18 o 
  11  11   3      339.08      353.33     93.59 o 
 -10  12   3      149.49      243.58     85.66 o 
  -8  12   3      387.10      461.85     87.80 o 
  -6  12   3      101.42      171.94     67.07 o 
  -4  12   3     1289.82     1333.64     81.43 o 
  -2  12   3     2521.45     2530.91    116.76 o 
   0  12   3     4315.82     3353.34    176.21 o 
   4  12   3     1690.48     1807.14    224.53 o 
   6  12   3      389.05      367.04     76.82 o 
   8  12   3      187.13      256.38     78.35 o 
  10  12   3      307.48      400.58     93.59 o 
  -9  13   3        8.44       60.06     75.60 o 
  -7  13   3     2098.31     2214.77    156.70 o 
  -5  13   3       97.26       97.92     53.77 o 
  -3  13   3     3409.97     3249.84    139.49 o 
  -1  13   3     2259.75     1858.09     95.75 o 
   1  13   3      908.93      896.35     70.59 o 
   3  13   3      116.62      129.97     51.22 o 
   5  13   3     1350.94     1251.61    170.26 o 
   7  13   3      192.32      248.46     79.26 o 
   9  13   3      912.88      959.07    117.37 o 
  -8  14   3     1140.75     1189.85    124.38 o 
  -6  14   3      686.58      830.73    102.13 o 
  -4  14   3      870.77      879.38     92.83 o 
  -2  14   3      678.88      712.52     69.09 o 
   0  14   3       61.15       94.75     48.67 o 
   2  14   3     2577.72     2439.87    115.76 o 
   4  14   3       77.40      192.28    140.54 o 
   6  14   3      351.22      318.27     82.01 o 
   8  14   3       50.83      -19.21     76.21 o 
  -7  15   3        0.43       14.63     76.21 o 
  -5  15   3       38.70      214.04    168.89 o 
  -3  15   3       10.43      -73.66     51.87 o 
  -1  15   3      141.53      356.15     58.19 o 
   1  15   3      489.16      568.90     64.02 o 
   3  15   3       26.04      304.16    160.35 o 
   5  15   3       40.46      -13.46     61.38 o 
   7  15   3        1.82       -8.23     77.43 o 
  -4  16   3      185.01      138.29     61.35 o 
  -2  16   3      263.00      341.29     63.02 o 
   0  16   3        0.90      136.03     56.50 o 
   2  16   3      510.90      413.01     66.56 o 
   4  16   3      748.51      701.73     78.39 o 
  -1  17   3      106.47       39.05     58.71 o 
   1  17   3      875.91      838.56     80.82 o 
 -14   0   4      107.54       44.81     79.57 o 
 -12   0   4      415.10      423.44     79.26 o 
 -10   0   4      128.64      198.46     56.09 o 
  -8   0   4     3963.84     3811.59    202.12 o 
  -6   0   4    12374.46    11825.60    571.30 o 
  -4   0   4      153.94      135.34      9.48 o 
  -2   0   4    59793.52    63905.80   1658.32 o 
   0   0   4      175.84      237.43     14.33 o 
   2   0   4    13156.15    12337.78    282.75 o 
   4   0   4    82773.54    79622.26   2160.77 o 
   6   0   4    13267.88    12660.29    613.67 o 
   8   0   4    30813.70    29830.91   1430.99 o 
  10   0   4        3.53       27.44     53.35 o 
  12   0   4     2036.09     1974.54    149.07 o 
  14   0   4      165.58      145.72     90.54 o 
 -15   1   4      610.35      545.54     75.23 o 
 -13   1   4      604.72     1011.41     80.19 o 
 -11   1   4     3854.73     4601.12    178.38 o 
  -9   1   4     9349.16     7731.85    274.41 o 
  -7   1   4     6730.67     7362.08    257.60 o 
  -5   1   4     9272.43     8864.44    240.08 o 
  -3   1   4    47759.17    52046.26   1160.81 o 
  -1   1   4     1235.99     1244.39     44.83 o 
   1   1   4     6240.94     6298.23    135.53 o 
   3   1   4     5096.78     4804.48     91.48 o 
   5   1   4     1129.60     1338.22     96.41 o 
   7   1   4      465.31      585.60     47.62 o 
   9   1   4      282.46      353.11     43.96 o 
  11   1   4       52.04      106.81     45.90 o 
  13   1   4      314.12      402.18     64.67 o 
 -14   2   4        0.17       62.68     56.24 o 
 -12   2   4     1444.91     1898.72     99.15 o 
 -10   2   4     1113.97      985.61     65.81 o 
  -8   2   4     1083.15     2361.71    138.40 o 
  -6   2   4      377.94      941.44    113.10 o 
  -4   2   4       94.30       70.87     12.86 o 
  -2   2   4      289.31      485.73     48.62 o 
   0   2   4    25684.88    27891.60    785.14 o 
   2   2   4     9768.85    10616.40    308.36 o 
   4   2   4    27880.21    28859.88    657.72 o 
   6   2   4     6488.56     6973.21    192.27 o 
   8   2   4       71.59       44.03     32.85 o 
  10   2   4     1274.75     1415.24    101.82 o 
  12   2   4        0.07       10.37     48.72 o 
  14   2   4       11.11      329.80     67.33 o 
 -15   3   4      282.73      304.29     69.21 o 
 -13   3   4     1151.10     1037.07     81.68 o 
 -11   3   4     1413.77     1525.15     85.87 o 
  -9   3   4     7885.24     7585.40    270.96 o 
  -7   3   4     7185.94     8695.98    303.51 o 
  -5   3   4     1308.18     1210.93    165.54 o 
  -3   3   4      256.77      308.55     23.28 o 
  -1   3   4    12929.88    12286.31    338.58 o 
   1   3   4     7085.10     7739.12    215.14 o 
   3   3   4    16966.84    14919.57    715.19 o 
   5   3   4     1092.21      983.46     74.38 o 
   7   3   4     3698.96     3275.42     98.26 o 
   9   3   4      116.02      176.34     40.07 o 
  11   3   4     1545.68     1480.66     87.72 o 
  13   3   4      814.59      889.48     80.92 o 
 -14   4   4     3229.05     2767.67    135.10 o 
 -12   4   4      385.69      283.64     55.96 o 
 -10   4   4      889.54     1020.25     87.19 o 
  -8   4   4     6288.79     6728.74    340.52 o 
  -6   4   4    10600.19    10071.74    331.72 o 
  -4   4   4     8884.25     9534.62    462.46 o 
  -2   4   4    21003.08    21779.45    684.93 o 
   0   4   4       45.40       99.88     12.30 o 
   2   4   4     1788.18     1839.80     99.99 o 
   4   4   4    63450.11    64171.52   3047.32 o 
   6   4   4        6.54       13.11     35.67 o 
   8   4   4     3654.70     3823.47    114.56 o 
  10   4   4      305.93      367.20     50.82 o 
  12   4   4     1590.81     1701.77     98.97 o 
  14   4   4       16.33       38.51     62.28 o 
 -13   5   4      384.52      412.45     65.58 o 
 -11   5   4     1076.15      975.68     74.74 o 
  -9   5   4     1104.40     1076.41     73.32 o 
  -7   5   4      213.83      281.89     48.32 o 
  -5   5   4     1499.86     1427.02     90.54 o 
  -3   5   4     1678.53     2192.21    119.81 o 
  -1   5   4    25576.05    27254.53    917.87 o 
   1   5   4     3009.39     3516.38    366.43 o 
   3   5   4     1172.61      919.14     67.68 o 
   5   5   4     1198.52     1118.21     82.92 o 
   7   5   4     2114.59     2202.88    135.05 o 
   9   5   4       50.35       96.47     46.34 o 
  11   5   4      155.34      102.09     50.13 o 
  13   5   4      946.60      938.06     84.47 o 
 -14   6   4      526.87      685.60     80.51 o 
 -12   6   4      143.94      451.16    149.68 o 
 -10   6   4      279.04      338.42     53.00 o 
  -8   6   4      657.70      794.16     48.83 o 
  -6   6   4     2813.17     2819.29    158.83 o 
  -4   6   4     4877.41     5682.79    285.04 o 
  -2   6   4     7413.05     8982.96    309.55 o 
   0   6   4     1981.68     2504.68    133.83 o 
   2   6   4      597.92     1006.93     71.34 o 
   4   6   4       99.06       23.17     35.36 o 
   6   6   4     1377.52     1464.52    105.17 o 
   8   6   4       19.32      -11.28     49.08 o 
  10   6   4      106.51      294.61     52.91 o 
  12   6   4        7.28       69.53     56.60 o 
 -13   7   4     1057.12     1236.47     95.00 o 
 -11   7   4      221.20      330.67     60.07 o 
  -9   7   4     1932.94     2006.64     84.93 o 
  -7   7   4     1107.39     1236.18    100.30 o 
  -5   7   4     8003.17     9120.02    449.96 o 
  -3   7   4       99.11       91.40     26.79 o 
  -1   7   4    12852.77    12862.91    526.03 o 
   1   7   4       47.49       80.18     34.14 o 
   3   7   4    26626.62    22911.16   1416.51 o 
   5   7   4      655.38      668.85     67.68 o 
   7   7   4     6808.50     6683.02    343.57 o 
   9   7   4      865.36      749.33     94.20 o 
  11   7   4     1998.93     2063.22    146.18 o 
  13   7   4      613.13      685.67     80.50 o 
 -12   8   4      249.97      289.58     65.98 o 
 -10   8   4     2583.70     2587.30    169.80 o 
  -8   8   4     1898.18     2204.71    145.11 o 
  -6   8   4     7783.22     8355.75    419.17 o 
  -4   8   4     9364.05     9733.90    775.70 o 
  -2   8   4     5603.67     5751.07    205.32 o 
   0   8   4     6843.41     6982.12    335.64 o 
   2   8   4      529.67      550.22     45.21 o 
   4   8   4     4869.29     4669.55    174.89 o 
   6   8   4      491.99      528.92     69.20 o 
   8   8   4      104.80      248.46     63.71 o 
  10   8   4     1191.23     1290.78     66.70 o 
  12   8   4     1810.16     1849.63    113.71 o 
 -13   9   4        9.38       36.84     69.35 o 
 -11   9   4      142.70      149.68     78.96 o 
  -9   9   4      104.02      157.00     68.90 o 
  -7   9   4      278.29      531.67     74.38 o 
  -5   9   4      256.36      379.85     60.67 o 
  -3   9   4        3.95       92.68     43.59 o 
  -1   9   4      230.23      209.93     33.79 o 
   3   9   4       20.67      552.40     71.64 o 
   5   9   4     2082.24     1997.10    132.00 o 
   7   9   4      678.60      675.56     83.23 o 
   9   9   4      307.57      177.12     69.51 o 
  11   9   4      241.54      228.43     65.47 o 
 -12  10   4       28.87       90.85     82.62 o 
 -10  10   4       27.85       78.35     72.25 o 
  -8  10   4     1122.08     1326.42    115.84 o 
  -6  10   4        2.22        6.71     53.04 o 
  -4  10   4       36.62      375.11    144.20 o 
  -2  10   4     2003.93     2086.03    154.41 o 
   2  10   4       23.70     1469.70    111.27 o 
   4  10   4     2070.93     1995.27    132.61 o 
   6  10   4     1020.62     1038.94    100.91 o 
   8  10   4     1114.02     1135.28    110.66 o 
  10  10   4       91.55      117.67     74.38 o 
  12  10   4      320.20      337.09     76.48 o 
 -11  11   4        7.62      -10.06     78.35 o 
  -9  11   4     1666.84     1770.90    139.32 o 
  -7  11   4       98.39      123.16     65.24 o 
  -5  11   4      788.31     1041.38     96.33 o 
  -3  11   4       46.60       29.13     39.30 o 
  -1  11   4     4404.66     4029.21    155.20 o 
   1  11   4     1645.08     1776.68    267.20 o 
   3  11   4     7540.02     6187.83    278.03 o 
   5  11   4      609.58      681.65     85.66 o 
   7  11   4      895.75      880.72     98.77 o 
   9  11   4      965.60      939.87    108.83 o 
  11  11   4      368.30      344.18     93.90 o 
 -10  12   4      239.71      255.47     86.58 o 
  -8  12   4       19.61       89.32     71.34 o 
  -6  12   4     2428.78     2495.84    161.27 o 
  -4  12   4      236.03      505.54    153.65 o 
  -2  12   4      771.15     1255.39    196.78 o 
   0  12   4       42.58       62.50     58.84 o 
   2  12   4     4345.09     3914.41    267.36 o 
   4  12   4     2168.85     2241.01    108.12 o 
   6  12   4       34.02       41.16     65.24 o 
   8  12   4      552.41      774.03    101.21 o 
  10  12   4       42.42       76.52     80.79 o 
  -9  13   4        7.15       49.39     74.99 o 
  -7  13   4       69.26      255.77     77.43 o 
  -5  13   4      978.66      860.91     98.16 o 
  -3  13   4       23.25     1105.10    118.89 o 
  -1  13   4      311.17      402.27    128.95 o 
   1  13   4      577.19      664.15     66.61 o 
   3  13   4        6.22      195.11    139.01 o 
   5  13   4      435.07      415.82     79.57 o 
   7  13   4      319.93      208.52     78.96 o 
   9  13   4       57.87       74.99     78.04 o 
  -8  14   4      410.03      504.23     95.11 o 
  -6  14   4      316.27      337.17     81.09 o 
  -4  14   4       30.50      115.71     78.04 o 
  -2  14   4      659.77      672.32     66.58 o 
   0  14   4       12.28       48.10     47.60 o 
   2  14   4      154.24      450.12     89.63 o 
   4  14   4      905.04      928.49     80.31 o 
   6  14   4       53.62       16.77     70.12 o 
   8  14   4      163.86      249.68     87.80 o 
  -7  15   4       23.20      -20.73     74.69 o 
  -5  15   4      169.73      114.63     78.04 o 
  -3  15   4       60.84       11.97     54.44 o 
  -1  15   4     1730.80     1723.81     97.86 o 
   1  15   4      326.57      400.67     60.78 o 
   3  15   4     1205.54     1256.03     91.01 o 
   5  15   4        3.70      -70.00     59.62 o 
   7  15   4      524.41      520.69     98.77 o 
  -4  16   4      155.54       86.04     61.58 o 
  -2  16   4      836.09      857.03     78.08 o 
   0  16   4      118.60       98.85     56.23 o 
   2  16   4       26.02       90.73     58.56 o 
   4  16   4        4.19       78.79     73.77 o 
  -1  17   4        0.87      -34.50     56.98 o 
   1  17   4        2.64      127.91     60.85 o 
 -15   1   5       75.66      183.00     64.29 o 
 -13   1   5       19.28      286.19     55.94 o 
 -11   1   5     3292.18     3621.83    146.80 o 
  -9   1   5      672.55     1189.85     93.90 o 
  -7   1   5     7725.52     7445.96    260.08 o 
  -5   1   5    14845.22    15372.35    312.05 o 
  -3   1   5    38482.32    41780.16    934.46 o 
  -1   1   5    32708.09    32898.03   1179.30 o 
   1   1   5       47.78       79.69      6.71 o 
   3   1   5    22745.99    23530.73    403.40 o 
   5   1   5    17419.18    15973.24    367.02 o 
   7   1   5     1070.95     1426.19     71.33 o 
   9   1   5      192.13      209.18     39.55 o 
  11   1   5      471.18      382.97     53.78 o 
  13   1   5      123.80      188.83     59.28 o 
 -14   2   5      256.86      161.02     58.51 o 
 -12   2   5     2147.98     2352.53    111.34 o 
 -10   2   5      110.43      290.63     43.86 o 
  -8   2   5    16546.47    15644.44    656.81 o 
  -6   2   5      779.32      702.71     29.58 o 
  -4   2   5      595.14     1120.12     43.70 o 
  -2   2   5    33346.65    36550.00    848.85 o 
   0   2   5    10506.10    10260.18    396.40 o 
   2   2   5    56487.17    53667.80   1430.32 o 
   4   2   5     5118.36     4497.74    106.84 o 
   6   2   5     7278.56     7066.79    166.34 o 
   8   2   5     4698.31     4141.42    192.52 o 
  10   2   5     2422.64     2131.89    100.88 o 
  12   2   5      182.65      216.54     54.16 o 
  14   2   5     2514.26     2378.00    127.29 o 
 -15   3   5       12.32       82.13     62.51 o 
 -13   3   5       89.49      293.32     57.99 o 
 -11   3   5      416.03      719.29     66.19 o 
  -9   3   5    16357.36    15203.87    523.61 o 
  -7   3   5    17925.63    18594.59    895.66 o 
  -5   3   5    10515.48    10632.36    348.33 o 
  -3   3   5    28940.88    31271.06    833.97 o 
  -1   3   5     3586.10     3909.71     93.71 o 
   1   3   5       54.19      186.84     13.16 o 
   3   3   5     8398.05     8085.08    266.24 o 
   5   3   5    26604.12    26054.32    699.44 o 
   7   3   5      371.56      319.72     26.38 o 
   9   3   5      256.97      314.78     43.94 o 
  11   3   5      633.12      580.60     60.63 o 
  13   3   5      443.92      521.11     69.64 o 
 -14   4   5       16.06      687.45    106.39 o 
 -12   4   5       60.28       74.20     49.72 o 
 -10   4   5      261.87      326.93     46.96 o 
  -8   4   5      289.18      597.51     72.86 o 
  -6   4   5     1305.07     1554.05     62.93 o 
  -4   4   5     1409.97     1565.47     86.88 o 
  -2   4   5      261.89      318.52     24.45 o 
   0   4   5    22091.08    22168.44    748.07 o 
   2   4   5    17528.72    19504.12   1427.02 o 
   4   4   5     4315.02     4712.44    238.70 o 
   6   4   5     3843.32     3782.48    179.41 o 
   8   4   5     1807.56     1757.62     63.87 o 
  10   4   5      550.25      643.35     61.97 o 
  12   4   5      265.11      367.39     60.38 o 
  14   4   5       18.00       94.56     86.12 o 
 -13   5   5      890.88      761.85     74.86 o 
 -11   5   5     4096.88     3699.99    152.60 o 
  -9   5   5      390.11      615.50     72.25 o 
  -7   5   5    15087.74    15325.44    502.59 o 
  -5   5   5     3757.54     3977.43    206.39 o 
  -3   5   5     5890.46     6508.03    319.79 o 
  -1   5   5      884.83     1185.34    111.58 o 
   1   5   5     7072.05     6578.23    227.96 o 
   3   5   5     4452.50     4438.06    160.04 o 
   5   5   5    45145.46    44300.21   2111.12 o 
   7   5   5     1089.94     1043.54    105.94 o 
   9   5   5     3128.62     3042.71     98.43 o 
  11   5   5      198.16      167.63     52.43 o 
  13   5   5      743.00      789.55     79.94 o 
 -14   6   5       59.60      192.55     65.71 o 
 -12   6   5     2875.34     2529.61    122.36 o 
 -10   6   5       59.40       86.77     46.05 o 
  -8   6   5     5570.52     5762.85    198.66 o 
  -6   6   5        8.55       17.07     40.55 o 
  -4   6   5    16136.94    16857.53    811.83 o 
  -2   6   5      116.82       75.30     29.57 o 
   0   6   5    40095.45    40174.00   1351.48 o 
   2   6   5    34005.35    30963.93   1044.41 o 
   4   6   5    15750.73    14892.44    720.07 o 
   6   6   5    10247.96    10253.47    506.97 o 
   8   6   5       61.58       36.26     33.01 o 
  10   6   5     2446.37     2480.88    117.23 o 
  12   6   5      116.28      154.12     59.48 o 
 -13   7   5      547.64      561.66    115.08 o 
 -11   7   5     1258.75     1261.90     86.92 o 
  -9   7   5     1030.33     1055.50     59.96 o 
  -7   7   5     1876.44     2071.79    132.92 o 
  -5   7   5      149.97      593.86     68.29 o 
  -3   7   5      993.97     1322.93     83.68 o 
  -1   7   5    11479.08    14117.37    524.04 o 
   1   7   5     2935.46     2639.43    101.63 o 
   3   7   5     1434.74     1364.56     66.52 o 
   5   7   5     2597.53     2308.97    137.18 o 
   7   7   5        2.68      -71.03     47.86 o 
   9   7   5     1229.65     1128.78     84.81 o 
  11   7   5     1055.97      931.81     81.12 o 
  13   7   5        0.54       65.06     63.41 o 
 -12   8   5       89.71      187.92     63.53 o 
 -10   8   5        2.58      180.78     71.34 o 
  -8   8   5       55.43      110.65     33.78 o 
  -6   8   5       57.35      195.41     53.35 o 
  -4   8   5     1252.71     1446.84     98.77 o 
  -2   8   5      480.65      411.55     50.00 o 
   0   8   5        7.58      110.97     39.02 o 
   2   8   5      368.52      579.85     79.57 o 
   4   8   5      686.83      681.96     72.25 o 
   6   8   5      356.99      259.43     61.89 o 
   8   8   5      205.29       48.78     57.92 o 
  10   8   5       67.87      278.02     76.06 o 
  12   8   5      334.68      311.53     68.23 o 
 -13   9   5      440.21      433.79     76.52 o 
 -11   9   5      776.35      910.29    111.58 o 
  -9   9   5      807.67      782.38     58.35 o 
  -7   9   5     8211.68     7976.51    406.07 o 
  -5   9   5     3305.71     3372.60    187.18 o 
  -3   9   5     2726.43     2555.37    174.38 o 
  -1   9   5      889.97     1029.82     58.42 o 
   1   9   5     8281.77     7787.81    274.31 o 
   3   9   5     1829.64     1605.69     79.22 o 
   5   9   5    15592.97    15018.04    733.78 o 
   7   9   5       21.91      -83.23     55.48 o 
   9   9   5     1771.21     1964.18    143.89 o 
  11   9   5       32.61       34.00     60.12 o 
 -12  10   5      738.72      691.41    105.48 o 
 -10  10   5      517.09      518.86     90.54 o 
  -8  10   5     4262.65     3926.83    224.98 o 
  -6  10   5      181.03      252.72     63.10 o 
  -4  10   5    10159.48     9068.19    687.14 o 
  -2  10   5     2119.41     2200.19     96.49 o 
   0  10   5     4603.73     3920.22    149.17 o 
   2  10   5     4717.82     4081.55    204.10 o 
   4  10   5     4992.84     4492.85    213.25 o 
   6  10   5     5364.97     4807.86    260.96 o 
   8  10   5       34.42       41.16     64.93 o 
  10  10   5      686.99      852.98    106.39 o 
 -11  11   5       25.34       14.94     78.96 o 
  -9  11   5     1337.73     1239.84    119.81 o 
  -7  11   5      274.47      415.82     78.35 o 
  -5  11   5       93.35      159.44     59.45 o 
  -3  11   5       35.72       17.94     40.36 o 
  -1  11   5      674.36     1356.48    229.56 o 
   1  11   5       14.20       66.89     38.68 o 
   3  11   5        8.41      719.46     92.07 o 
   5  11   5      973.90      827.68     98.47 o 
   7  11   5      710.53      756.65     92.98 o 
   9  11   5       22.49        8.54     70.73 o 
  11  11   5      208.82      243.58     90.24 o 
 -10  12   5        3.08      -31.70     75.60 o 
  -8  12   5      520.70      524.65     90.24 o 
  -6  12   5      317.32      445.39     78.35 o 
  -4  12   5      177.02      326.76     53.98 o 
  -2  12   5     1682.05     1598.61     85.40 o 
   0  12   5       48.14       76.48     41.36 o 
   2  12   5      214.17      592.95    170.87 o 
   4  12   5     1159.61     1302.57    163.71 o 
   6  12   5       33.45       -2.74     64.02 o 
   8  12   5      789.92      748.72    100.60 o 
  10  12   5      276.10      385.34     93.59 o 
  -9  13   5      499.07      576.48     97.86 o 
  -7  13   5     1905.37     1980.33    146.33 o 
  -5  13   5      528.32      724.33     94.50 o 
  -3  13   5     1795.10     1905.18    100.09 o 
  -1  13   5       18.73       40.29     44.98 o 
   1  13   5     1313.59     1299.70     96.64 o 
   3  13   5      858.91      867.60     72.05 o 
   5  13   5     2533.87     2225.34    114.31 o 
   7  13   5        5.62      -24.69     69.20 o 
   9  13   5      370.31      440.82     93.59 o 
  -8  14   5      584.55      689.28    102.43 o 
  -6  14   5      112.39      130.17     73.47 o 
  -4  14   5     1208.63      989.91     80.42 o 
  -2  14   5        2.97       50.33     49.44 o 
   0  14   5      514.53      660.47     64.11 o 
   2  14   5     1133.28      993.16     94.96 o 
   4  14   5       11.43      119.21     57.16 o 
   6  14   5       15.55       14.02     71.64 o 
   8  14   5        3.57      105.48     81.09 o 
  -7  15   5       21.61       19.21     76.52 o 
  -5  15   5      141.42      172.85     81.09 o 
  -3  15   5       46.78       47.11     53.61 o 
  -1  15   5      444.33      525.83     62.40 o 
   1  15   5      548.23      508.63     64.66 o 
   3  15   5      617.57      990.24     98.01 o 
   5  15   5       69.49       14.00     66.61 o 
  -4  16   5       23.01       85.87     61.89 o 
  -2  16   5      201.41      347.38     77.28 o 
   0  16   5       94.40      151.74     56.57 o 
   2  16   5        2.97      215.37     65.70 o 
   4  16   5      373.62      351.86     69.05 o 
  -1  17   5        0.15      -20.22     64.17 o 
   1  17   5      346.43      332.89     66.48 o 
 -14   0   6     1977.45     1631.89    139.62 o 
 -12   0   6        4.34       10.37     61.28 o 
 -10   0   6    18458.61    16689.86    812.13 o 
  -8   0   6      292.68      257.60     45.42 o 
  -6   0   6    42216.17    42050.34   1384.34 o 
  -4   0   6    10014.06     9804.16    257.27 o 
  -2   0   6    42297.74    45027.22   1399.44 o 
   0   0   6    46131.15    46067.64   1431.46 o 
   2   0   6       45.01       55.27      8.62 o 
   4   0   6    78135.70    79974.72   2570.68 o 
   6   0   6     7074.99     6973.46    231.50 o 
   8   0   6     4368.20     4524.34    240.83 o 
  10   0   6     1059.20      772.20     86.58 o 
  12   0   6     1061.38      962.73    114.02 o 
  14   0   6      434.59      476.49    106.39 o 
 -15   1   6      228.31      302.21     67.36 o 
 -13   1   6     4284.92     3509.40    149.71 o 
 -11   1   6     1551.80     2058.33     98.51 o 
  -9   1   6      219.13      476.40    105.02 o 
  -7   1   6     2461.89     2783.25    106.27 o 
  -5   1   6     7266.24     8101.24    187.10 o 
  -3   1   6     3988.28     4110.09    164.61 o 
  -1   1   6     2412.74     2310.33     76.20 o 
   1   1   6    35598.79    34479.84    714.01 o 
   3   1   6    32320.21    31807.87    652.62 o 
   5   1   6      954.65     1172.45     60.78 o 
   7   1   6    15344.80    14710.19    399.25 o 
   9   1   6      579.49      671.34     56.88 o 
  11   1   6     1895.36     2063.17    104.23 o 
  13   1   6      624.92      735.31     76.52 o 
 -14   2   6       51.05       70.87     55.24 o 
 -12   2   6      182.29      635.44    166.60 o 
 -10   2   6     2660.03     2328.17    141.91 o 
  -8   2   6     3744.23     5007.30    431.06 o 
  -6   2   6       99.15      124.23     18.50 o 
  -4   2   6     3917.95     4223.65    141.55 o 
  -2   2   6     4715.65     5329.95    126.16 o 
   0   2   6     1110.94     1069.18     29.67 o 
   2   2   6    11788.79    11577.20    311.89 o 
   4   2   6      318.69      366.68     39.36 o 
   6   2   6     4327.98     4433.24    162.64 o 
   8   2   6      693.23      890.08     84.44 o 
  10   2   6       56.64      101.94     42.35 o 
  12   2   6      265.16      247.54     56.58 o 
  14   2   6       13.96      115.51     61.84 o 
 -15   3   6       74.19      198.57     65.20 o 
 -13   3   6     1714.22     1412.31     90.64 o 
 -11   3   6     8405.06     7059.14    258.46 o 
  -9   3   6     3532.97     5036.15    556.36 o 
  -7   3   6      168.78      986.81     78.04 o 
  -5   3   6    33978.54    34477.05   1115.95 o 
  -3   3   6      186.54      192.36     25.61 o 
  -1   3   6    29889.23    29304.73    679.93 o 
   1   3   6     8168.77     8269.51    194.97 o 
   3   3   6    32643.84    32188.64   1041.55 o 
   5   3   6      663.59      964.00     55.79 o 
   7   3   6     1369.73     1165.65     60.47 o 
   9   3   6      102.56       63.14     37.34 o 
  11   3   6     1465.81     1448.92     87.58 o 
  13   3   6        3.31       79.03     57.29 o 
 -14   4   6      583.71      532.49     70.35 o 
 -12   4   6      492.78      473.15     59.67 o 
 -10   4   6     3467.08     3518.60    256.69 o 
  -8   4   6      587.50      609.40     73.47 o 
  -6   4   6    16659.69    17003.46    554.89 o 
  -4   4   6      297.21      296.83     31.25 o 
  -2   4   6     4311.62     4224.71    152.55 o 
   0   4   6     3140.03     3204.33     92.87 o 
   2   4   6    29150.82    28749.87    968.10 o 
   4   4   6    41683.99    41429.78   1340.17 o 
   6   4   6     1996.30     2208.42    177.64 o 
   8   4   6      263.75      418.08     54.28 o 
  10   4   6      593.43      744.36     63.67 o 
  12   4   6      988.58      923.63     80.67 o 
  14   4   6      100.63      114.55     63.89 o 
 -13   5   6      350.76      467.30     65.38 o 
 -11   5   6     1895.46     2059.67    156.24 o 
  -9   5   6      248.17      227.13     29.72 o 
  -7   5   6     5829.26     6073.62    206.47 o 
  -5   5   6     1585.23     1609.13     65.80 o 
  -3   5   6       61.85      171.94     31.10 o 
  -1   5   6       64.03       48.39     13.61 o 
   1   5   6      146.01      115.68     20.36 o 
   3   5   6     1185.48      968.22     70.12 o 
   5   5   6      733.26     1321.24     96.03 o 
   7   5   6      892.66      840.99     45.43 o 
   9   5   6      551.61      778.32    149.23 o 
  11   5   6      434.93      487.98     61.65 o 
  13   5   6      639.01      658.05     76.04 o 
 -14   6   6      413.85      411.20     71.04 o 
 -12   6   6      412.35      599.65     91.76 o 
 -10   6   6        3.47       18.96     44.92 o 
  -8   6   6      330.62      599.21     45.26 o 
  -6   6   6     2185.22     2316.35     89.41 o 
  -4   6   6     3802.46     4268.87    219.80 o 
  -2   6   6     5746.76     5479.11    253.18 o 
   0   6   6      339.65      818.53     62.50 o 
   2   6   6       86.91      142.35     45.42 o 
   4   6   6       58.56      105.17     36.89 o 
   6   6   6     4400.52     4552.39    241.44 o 
   8   6   6      124.40      216.14     57.92 o 
  10   6   6      201.81      233.51     52.16 o 
  12   6   6       38.95       71.25     57.76 o 
 -13   7   6      763.39      777.28     78.79 o 
 -11   7   6     3342.16     3305.81    144.47 o 
  -9   7   6      961.77      973.05     58.76 o 
  -7   7   6     1690.55     1853.17     79.00 o 
  -5   7   6    21697.90    23383.24   1123.69 o 
  -3   7   6      650.72      723.60     47.46 o 
  -1   7   6    24013.27    23367.18    790.80 o 
   1   7   6     1014.07      854.81     66.46 o 
   3   7   6      226.33      304.53     35.13 o 
   5   7   6      184.62      283.51     51.52 o 
   7   7   6      185.67      119.20     56.40 o 
   9   7   6        4.18      123.71     34.97 o 
  11   7   6      809.66      886.20     78.41 o 
  13   7   6       21.85       46.72     63.46 o 
 -12   8   6       41.52       59.49     71.79 o 
 -10   8   6     3259.59     3453.08    206.69 o 
  -8   8   6        0.55      -41.13     32.39 o 
  -6   8   6     6274.92     7144.87    362.78 o 
  -4   8   6      107.27      178.17     83.38 o 
  -2   8   6      331.42      434.69     38.19 o 
   0   8   6     4145.33     4615.14    167.71 o 
   2   8   6      685.13      648.74     48.00 o 
   4   8   6     2534.19     2379.40    102.41 o 
   6   8   6     2047.57     1903.82    129.56 o 
   8   8   6      467.54      526.79     78.04 o 
  10   8   6     1284.47     1308.69     92.26 o 
  12   8   6      813.11      689.97     80.08 o 
 -13   9   6        6.85       28.21     64.36 o 
 -11   9   6      457.09      518.56     90.85 o 
  -9   9   6      221.13      236.43     41.66 o 
  -7   9   6     1793.57     1805.04    126.51 o 
  -5   9   6     3125.03     3528.99    195.72 o 
  -3   9   6        6.36       95.35     85.82 o 
  -1   9   6     1079.67     1090.69     84.75 o 
   1   9   6     1441.13     1926.37    121.33 o 
   3   9   6      411.76      404.76     44.14 o 
   5   9   6      540.44      941.39     94.81 o 
   7   9   6      682.16      705.74     85.66 o 
   9   9   6        8.95       63.71     66.15 o 
  11   9   6       42.46       40.28     59.10 o 
 -12  10   6       85.82      116.15     82.92 o 
 -10  10   6      817.95      827.07    106.70 o 
  -8  10   6     1055.29     1134.36    108.83 o 
  -6  10   6     1779.84     1837.66    127.12 o 
  -4  10   6      806.10     1130.09     96.03 o 
  -2  10   6        4.71       86.37     59.45 o 
   0  10   6     1274.85     1898.68    347.23 o 
   2  10   6      462.10      492.29     86.12 o 
   4  10   6       89.55     1019.13    109.44 o 
   6  10   6     1470.91     1273.68    109.75 o 
   8  10   6       73.90      109.75     68.59 o 
  10  10   6       58.09      108.22     74.08 o 
 -11  11   6      286.62      385.03     93.90 o 
  -9  11   6       34.85       82.78     44.75 o 
  -7  11   6       13.45       -9.76     63.10 o 
  -5  11   6     2532.34     2725.40    164.62 o 
  -3  11   6      897.16      896.24     65.84 o 
  -1  11   6     6382.86     5594.99    206.51 o 
   1  11   6      425.38      591.39     52.56 o 
   3  11   6     1923.13     1967.02    126.67 o 
   5  11   6      295.86      374.36     71.95 o 
   7  11   6     2107.03     1991.92    143.89 o 
   9  11   6       30.12       74.08     72.25 o 
 -10  12   6     1360.32     1317.58    129.56 o 
  -8  12   6      390.93      538.37     88.71 o 
  -6  12   6     4666.10     4713.96    259.74 o 
  -4  12   6      362.25      435.53     62.95 o 
  -2  12   6      336.32      420.26     51.70 o 
   0  12   6      432.92      497.53     68.90 o 
   2  12   6     2151.37     1831.54    132.15 o 
   4  12   6     1868.34     1767.18    111.88 o 
   6  12   6      264.18      274.37     76.52 o 
   8  12   6      447.22      481.97     89.32 o 
  10  12   6       72.34      200.29     87.19 o 
  -9  13   6       82.31      110.97     77.43 o 
  -7  13   6      299.40      384.12     83.23 o 
  -5  13   6     1292.57     1264.84    112.19 o 
  -3  13   6      682.11      734.94    174.68 o 
  -1  13   6       30.54       -8.48     43.54 o 
   1  13   6       53.48      210.04     68.59 o 
   3  13   6      318.75      365.42     57.40 o 
   5  13   6       76.25      457.68    236.41 o 
   7  13   6        6.81       33.53     71.95 o 
   9  13   6      448.69      407.29     92.37 o 
  -8  14   6       85.58      119.50     82.01 o 
  -6  14   6      715.65      730.13     97.86 o 
  -4  14   6        7.59      188.06    128.65 o 
  -2  14   6      462.11      385.61     58.68 o 
   0  14   6       60.13      606.05     85.36 o 
   2  14   6        3.72       77.59     50.66 o 
   4  14   6      401.12      495.81     66.87 o 
   6  14   6      156.17      141.76     77.13 o 
   8  14   6       39.41       92.37     82.62 o 
  -7  15   6        4.82        0.91     77.43 o 
  -5  15   6      495.47      584.10     94.81 o 
  -3  15   6      281.39      256.52     59.32 o 
  -1  15   6     1061.61     1015.47     79.71 o 
   1  15   6        0.69       11.34     50.51 o 
   3  15   6     1482.74     1395.98     95.42 o 
   5  15   6       21.34      -19.21     78.65 o 
  -4  16   6        5.85      -19.82     74.08 o 
  -2  16   6      631.44      480.57     67.10 o 
   0  16   6      209.26      151.58     56.58 o 
   2  16   6      913.73      746.38     75.43 o 
   4  16   6       74.80       56.53     62.16 o 
  -1  17   6       12.66      -46.95     75.30 o 
 -15   1   7        3.01      115.64     61.48 o 
 -13   1   7     1577.56     2116.31    107.67 o 
 -11   1   7      511.80      709.92     62.08 o 
  -9   1   7     4976.37     4505.73    167.38 o 
  -7   1   7     1836.19     1948.94     60.90 o 
  -5   1   7    28425.20    30452.81    814.37 o 
  -3   1   7    11717.39    11186.09    658.68 o 
  -1   1   7     2221.70     2078.96     69.84 o 
   1   1   7    11313.45    10447.12    203.22 o 
   3   1   7      727.35      883.79     42.83 o 
   5   1   7     9356.83     8958.43    208.17 o 
   7   1   7     4644.09     5007.68    143.31 o 
   9   1   7     2219.41     2151.32     99.59 o 
  11   1   7      145.72      156.50     48.61 o 
  13   1   7      846.58      954.61     84.05 o 
 -14   2   7        4.37       45.83     54.73 o 
 -12   2   7     1036.77      820.01     69.40 o 
 -10   2   7     1832.29     1744.56     86.73 o 
  -8   2   7     2504.17     2943.58    209.13 o 
  -6   2   7      184.19      192.46     19.71 o 
  -4   2   7    62624.16    64979.34   2093.93 o 
  -2   2   7     4998.32     5484.09    177.61 o 
   0   2   7    30556.29    28724.77   1324.46 o 
   2   2   7       18.84       44.31     10.78 o 
   4   2   7     1001.68      836.97     35.46 o 
   6   2   7    23060.87    23349.34    628.55 o 
   8   2   7     4470.80     4037.38    119.68 o 
  10   2   7     1575.51     1682.36     90.42 o 
  12   2   7      297.42      456.30     62.62 o 
  14   2   7      215.96      246.27     67.04 o 
 -15   3   7       62.32      115.10     61.70 o 
 -13   3   7     1058.63     1210.16     85.33 o 
 -11   3   7     1674.71     2816.92    397.38 o 
  -9   3   7     8364.23     7865.99    279.69 o 
  -7   3   7     8813.60     8990.75    297.63 o 
  -3   3   7    28554.36    31533.27    842.45 o 
  -1   3   7     5466.38     6002.37    164.37 o 
   1   3   7     9143.03    10325.99    242.62 o 
   3   3   7        0.94       12.80     23.78 o 
   5   3   7     1237.17     1433.35     69.21 o 
   7   3   7     1354.14     1115.57    157.30 o 
   9   3   7       25.06       38.92     37.51 o 
  11   3   7      164.69      252.83     50.85 o 
  13   3   7     1082.55     1026.85     89.60 o 
 -14   4   7      196.39      379.53     65.35 o 
 -12   4   7      244.67      242.98     52.72 o 
 -10   4   7     1230.70     1823.20    285.34 o 
  -8   4   7     2546.65     2693.98    100.63 o 
  -6   4   7     3922.68     3997.21    139.13 o 
  -4   4   7      269.44      348.72     22.13 o 
  -2   4   7     1371.01     1559.76     49.85 o 
   0   4   7      317.43      343.57     17.91 o 
   2   4   7     9681.86     9935.45    719.40 o 
   4   4   7     1270.38     1572.13     97.25 o 
   6   4   7     6650.63     6617.25    185.88 o 
   8   4   7     1534.06     1536.27     60.65 o 
  10   4   7       14.11       14.62     42.88 o 
  12   4   7       58.50      165.65     56.57 o 
 -13   5   7       65.96      140.82     56.72 o 
 -11   5   7     1375.31     1356.89    151.82 o 
  -9   5   7     4199.17     4045.94    182.61 o 
  -7   5   7     6042.39     6516.41    220.99 o 
  -5   5   7    14383.64    15337.32    501.97 o 
  -3   5   7      157.85      151.15     21.53 o 
  -1   5   7     4081.83     3832.69    111.06 o 
   1   5   7     7880.66     6142.28    213.51 o 
   3   5   7    13413.12    13729.89    373.05 o 
   5   5   7    29181.09    27815.35    999.46 o 
   7   5   7       41.64       54.83     33.35 o 
   9   5   7     4012.65     3676.78    115.35 o 
  11   5   7       47.62       38.68     48.88 o 
  13   5   7      348.31      352.15     67.56 o 
 -14   6   7      549.04      582.13     76.05 o 
 -12   6   7     2750.39     2157.88    111.22 o 
 -10   6   7      318.56      352.11     71.34 o 
  -8   6   7     2782.67     2915.33    205.01 o 
  -6   6   7     1847.66     2029.61     81.73 o 
  -4   6   7    15152.20    15229.48    499.22 o 
  -2   6   7      676.17      758.55     44.36 o 
   0   6   7    23306.54    23431.81    791.66 o 
   2   6   7      164.96      306.28     83.99 o 
   4   6   7     2404.07     2625.41    145.72 o 
   6   6   7    15401.19    15661.06    658.49 o 
   8   6   7     3831.54     3519.61    111.65 o 
  10   6   7      284.83      373.88     56.76 o 
  12   6   7      805.69      913.48     82.66 o 
 -13   7   7      711.80      632.35     73.73 o 
 -11   7   7        0.32      906.03    114.63 o 
  -9   7   7     3268.83     3197.20    121.78 o 
  -7   7   7      156.68      198.17     38.72 o 
  -5   7   7      384.50      785.61     75.60 o 
  -3   7   7      532.71      527.13     41.04 o 
  -1   7   7     9398.94    10080.98    347.38 o 
   1   7   7     2754.92     2831.81    188.55 o 
   3   7   7      479.75      450.88     56.09 o 
   5   7   7     4358.63     4406.06    232.60 o 
   7   7   7        7.37      -18.29     50.61 o 
   9   7   7      943.18     1044.56     58.51 o 
  11   7   7      414.72      413.39     64.39 o 
  13   7   7      235.65      237.21     68.75 o 
 -12   8   7      241.46      261.83     63.80 o 
 -10   8   7      290.79      489.90     82.31 o 
  -8   8   7       57.78      100.59     35.14 o 
  -6   8   7      104.28      342.96     59.45 o 
  -4   8   7     1621.03     1510.86    101.21 o 
  -2   8   7      138.10      282.60     51.83 o 
   0   8   7     4180.04     4106.99    151.54 o 
   2   8   7      236.65      276.50     46.03 o 
   6   8   7      718.42      765.49     83.23 o 
   8   8   7     1251.38     1178.01     72.68 o 
  10   8   7       25.34       58.94     54.55 o 
  12   8   7       27.50      -18.90     59.14 o 
 -13   9   7      181.75      205.61     68.55 o 
 -11   9   7     2507.51     2557.12    173.46 o 
  -9   9   7      413.67      500.61     49.53 o 
  -7   9   7     1345.27     1364.64     89.17 o 
  -5   9   7     6014.92     6588.82    336.25 o 
  -3   9   7      232.24      318.49     40.20 o 
  -1   9   7     3342.19     2910.75    115.33 o 
   1   9   7    18684.45    16538.54    855.73 o 
   3   9   7      128.75      150.27     37.01 o 
   5   9   7     8986.20     8051.81    407.29 o 
   7   9   7        7.88       -4.57     57.92 o 
   9   9   7     2632.93     2294.09    105.38 o 
  11   9   7        8.08       17.17     58.93 o 
 -12  10   7     1058.70      987.42    119.81 o 
 -10  10   7       69.06      171.94     77.13 o 
  -8  10   7      811.26      768.64     60.91 o 
  -6  10   7       71.23      108.22     57.92 o 
  -4  10   7     5669.94     6081.17    224.13 o 
  -2  10   7      275.69      379.83     44.31 o 
   0  10   7     5038.51     4690.83    174.39 o 
   2  10   7      713.38      624.11     56.75 o 
   4  10   7     3116.88     3248.69    265.07 o 
   6  10   7     2384.46     2118.74    142.37 o 
   8  10   7      476.69      642.63     90.24 o 
  10  10   7      207.57      313.39     82.62 o 
 -11  11   7      439.85      597.21    101.82 o 
  -9  11   7       87.46       95.05     45.18 o 
  -7  11   7      151.23      220.41     70.12 o 
  -5  11   7     1315.20     1382.21    110.05 o 
  -3  11   7       77.26      159.53     43.97 o 
  -1  11   7      321.52      904.84     96.49 o 
   1  11   7      598.19      650.62     54.57 o 
   3  11   7      581.53      766.39     64.79 o 
   5  11   7     1719.40     1483.73    117.37 o 
   7  11   7     1137.88     1116.07    111.88 o 
   9  11   7      323.21      305.22     59.45 o 
 -10  12   7      177.90      310.34     88.10 o 
  -8  12   7      362.80      400.20     52.44 o 
  -6  12   7      862.23     1035.89    103.96 o 
  -4  12   7      577.39      797.78    113.10 o 
  -2  12   7        4.04      114.76     51.37 o 
   0  12   7      387.48      390.61     50.00 o 
   2  12   7      174.92      422.43    134.59 o 
   4  12   7        4.95      134.66    125.60 o 
   6  12   7      372.83      460.63     83.83 o 
   8  12   7      223.81      241.44     78.96 o 
  -9  13   7      475.57      719.76    103.35 o 
  -7  13   7      952.32      924.32    106.09 o 
  -5  13   7      360.73      463.99     81.40 o 
  -3  13   7      122.43      202.44     51.38 o 
  -1  13   7       63.90       64.09     44.90 o 
   1  13   7     2310.20     2071.90    101.40 o 
   3  13   7        1.22       47.52     59.14 o 
   5  13   7     1639.59     1621.22    129.56 o 
   7  13   7        1.18      -33.53     71.03 o 
   9  13   7      533.20      637.15    102.43 o 
  -8  14   7      406.71      442.65     92.98 o 
  -6  14   7      243.44      251.81     78.65 o 
  -4  14   7     1555.41     1425.04     92.38 o 
  -2  14   7       21.62       68.21     50.55 o 
   0  14   7     2724.08     2396.05    129.11 o 
   2  14   7       91.79      271.29    134.59 o 
   4  14   7      267.34      336.96     62.89 o 
   6  14   7      258.62      276.20     82.31 o 
  -7  15   7        5.26      -29.57     77.43 o 
  -5  15   7      239.26      181.69     79.26 o 
  -3  15   7      181.02      153.50     57.48 o 
  -1  15   7       19.07      127.27     52.75 o 
   1  15   7      117.21      221.23     57.33 o 
   3  15   7      109.29      311.85     72.86 o 
   5  15   7       90.32       32.01     79.57 o 
  -4  16   7      431.05      386.25     90.24 o 
  -2  16   7       14.70      106.09     73.77 o 
   0  16   7      270.44      222.85     80.18 o 
   2  16   7        1.24      116.76     85.05 o 
   4  16   7       48.65       94.50     96.94 o 
 -14   0   8     1255.61     1133.75    120.11 o 
 -12   0   8      822.25      692.32     91.15 o 
 -10   0   8    14428.27    12840.16    629.83 o 
  -8   0   8      516.53      518.86     56.40 o 
  -6   0   8     1447.10     1492.53     58.12 o 
  -4   0   8      168.24      135.16     16.96 o 
  -2   0   8      423.45      272.23     28.05 o 
   0   0   8      131.22      222.24     24.08 o 
   2   0   8    37177.20    33148.33    884.76 o 
   4   0   8      104.29      123.66     18.01 o 
   6   0   8    35817.38    35818.09   1158.21 o 
   8   0   8     2169.87     1880.34    123.47 o 
  10   0   8      704.68      656.35     85.36 o 
  12   0   8     1326.86     1144.12    121.33 o 
  14   0   8       50.37      -15.85     84.75 o 
 -15   1   8      448.98      421.34     70.77 o 
 -13   1   8       14.53      502.85     60.53 o 
 -11   1   8     1016.66      912.48     66.38 o 
  -9   1   8      645.90     1339.38    159.90 o 
  -7   1   8    13681.95    12977.28    351.60 o 
  -5   1   8    12583.99    13560.94    364.95 o 
  -3   1   8    55376.83    54742.48   1420.66 o 
  -1   1   8     3190.92     2619.88     98.16 o 
   1   1   8     1582.57     1515.19     34.44 o 
   3   1   8    13235.39    12530.69    260.35 o 
   5   1   8     2029.86     2094.11     55.49 o 
   7   1   8     6664.48     6728.54    188.73 o 
   9   1   8      374.82      480.14     70.73 o 
  11   1   8      183.57      123.61     47.85 o 
  13   1   8        2.32       66.24     57.99 o 
 -14   2   8      321.85      226.47     59.45 o 
 -12   2   8        4.39      237.91     49.19 o 
 -10   2   8      166.40      351.39     66.61 o 
  -8   2   8       88.78      629.52     65.54 o 
  -6   2   8      281.65      192.49     18.48 o 
  -4   2   8      266.60     1019.74     60.36 o 
  -2   2   8     2884.97     2504.77    117.03 o 
   0   2   8     7017.86     7059.14    201.88 o 
   2   2   8      383.31      318.48     16.74 o 
   4   2   8       34.89       45.73     15.81 o 
   6   2   8     1584.06     1703.91     94.36 o 
   8   2   8       84.83      201.44     37.23 o 
  10   2   8      133.14      155.53     44.86 o 
  12   2   8      354.79      378.34     60.78 o 
  14   2   8        3.08      -37.94     59.23 o 
 -15   3   8      659.38      701.75     78.12 o 
 -13   3   8      151.94      327.27     71.18 o 
 -11   3   8      549.34      908.92     68.23 o 
  -9   3   8     4092.02     4666.30    266.90 o 
  -7   3   8     5175.28     6252.91    274.22 o 
  -5   3   8    13430.85    13973.86    456.35 o 
  -3   3   8    14394.90    14789.98    397.12 o 
  -1   3   8     8929.87     8603.41    291.77 o 
   1   3   8     1337.25     1008.73     29.69 o 
   3   3   8    10595.18    10870.74    356.54 o 
   5   3   8     3152.52     3721.85    108.96 o 
   7   3   8     6448.29     6372.66    180.22 o 
   9   3   8     1271.52     1068.98     80.88 o 
  11   3   8      997.56     1114.94     80.02 o 
  13   3   8        6.81       62.62     56.81 o 
 -14   4   8     1007.12      941.92     83.52 o 
 -12   4   8       48.96       56.78     47.88 o 
 -10   4   8     6852.09     6711.34    348.30 o 
  -8   4   8    14228.43    14131.99    532.43 o 
  -6   4   8    16408.73    17409.22    568.50 o 
  -4   4   8      142.97      262.45     20.10 o 
  -2   4   8    16528.86    16096.48    475.93 o 
   0   4   8      997.50      877.34     34.01 o 
   2   4   8    24661.89    22562.12    605.43 o 
   4   4   8    26832.30    27132.58    880.46 o 
   6   4   8     6219.05     5868.37    167.09 o 
   8   4   8      754.99      889.69     91.30 o 
  10   4   8      199.90      180.84     46.94 o 
  12   4   8      683.89      710.65     73.41 o 
 -13   5   8        8.27       -1.87     52.68 o 
 -11   5   8      992.87      946.61    126.82 o 
  -9   5   8        3.00      215.53     57.31 o 
  -7   5   8    10009.41    10637.51    353.13 o 
  -5   5   8    11545.66    13585.67    445.98 o 
  -3   5   8    10381.44    10355.86    321.20 o 
  -1   5   8     1625.75     2317.54     60.38 o 
   1   5   8     2350.61     2580.39     77.20 o 
   3   5   8     3097.42     2939.69    246.02 o 
   5   5   8     2298.08     2870.38    192.67 o 
   7   5   8     2277.72     2204.53     76.92 o 
   9   5   8       44.47       83.71     29.75 o 
  11   5   8      504.54      495.35     62.02 o 
  13   5   8        1.15       75.04     59.68 o 
 -14   6   8      140.82      244.81     66.31 o 
 -12   6   8      133.49      837.13    110.05 o 
 -10   6   8      184.52      239.01     68.59 o 
  -8   6   8     1924.30     1986.43     83.20 o 
  -6   6   8     5054.42     5110.77    177.34 o 
  -4   6   8      681.40     1122.49     54.55 o 
  -2   6   8     2534.09     2619.06     79.56 o 
   0   6   8     3252.22     3419.72    125.35 o 
   2   6   8      196.62       96.10     27.44 o 
   4   6   8      948.40     1122.17     84.14 o 
   6   6   8     2169.34     2294.25     94.00 o 
   8   6   8       48.01      190.38     50.19 o 
  10   6   8       18.38        7.89     46.78 o 
  12   6   8      282.41      189.74     60.42 o 
 -13   7   8      170.58      215.02     62.57 o 
 -11   7   8      989.19      920.08     79.08 o 
  -9   7   8     2550.53     2935.26    175.90 o 
  -7   7   8     1760.47     1704.91     84.44 o 
  -5   7   8    12077.46    12259.98    406.16 o 
  -3   7   8     4729.30     4670.84    350.13 o 
  -1   7   8     3620.19     3535.94    130.74 o 
   1   7   8     2862.94     2670.22    103.67 o 
   3   7   8     2839.54     2533.77    112.19 o 
   5   7   8     1280.41     1241.55     65.40 o 
   7   7   8     9238.02     8551.38    291.58 o 
   9   7   8     1704.15     1482.53    113.09 o 
  11   7   8      535.71      655.52     72.95 o 
 -12   8   8      778.85      917.24     82.13 o 
 -10   8   8     5603.55     5784.00    311.26 o 
  -8   8   8     2899.87     2939.14    115.07 o 
  -6   8   8     9171.56     9268.13    312.21 o 
  -4   8   8      214.66      201.20     48.78 o 
  -2   8   8    18655.73    17843.95    608.22 o 
   0   8   8     2251.62     1998.43     84.39 o 
   2   8   8     6148.98     5341.91    193.45 o 
   4   8   8     4109.68     3888.60    150.50 o 
   6   8   8     3475.49     3727.01    140.16 o 
   8   8   8      629.06      714.17     61.77 o 
  10   8   8       63.73      120.14     56.21 o 
  12   8   8       95.89      157.28     63.77 o 
 -13   9   8        8.96       55.69     63.07 o 
 -11   9   8      432.05      456.67     88.71 o 
  -9   9   8       85.21       75.40     40.57 o 
  -7   9   8     5187.74     4945.48    177.48 o 
  -5   9   8      658.53      907.25     85.05 o 
  -3   9   8        5.99       57.60     48.32 o 
  -1   9   8       80.25      150.78     34.13 o 
   1   9   8      229.53      748.11     76.52 o 
   3   9   8      323.20      329.07     41.88 o 
   5   9   8        7.17       56.09     53.04 o 
   7   9   8      125.70      147.15     43.75 o 
   9   9   8      321.12      359.91     52.56 o 
  11   9   8      239.30      247.19     64.95 o 
 -12  10   8      309.08      445.70     95.72 o 
 -10  10   8     2334.33     2350.12    164.01 o 
  -8  10   8       56.95       22.62     60.82 o 
  -6  10   8       11.11       76.82     56.70 o 
  -4  10   8      547.83      761.83     81.40 o 
  -2  10   8      200.71      258.52     64.63 o 
   0  10   8       50.15      225.29     55.18 o 
   2  10   8       54.86       47.65     35.83 o 
   4  10   8     3222.63     3469.18    391.89 o 
   6  10   8     1627.07     1711.15    127.43 o 
   8  10   8       25.77      189.91    133.98 o 
  10  10   8      441.59      445.84     71.83 o 
 -11  11   8      788.63      778.60    109.75 o 
  -9  11   8      416.42      477.35     54.62 o 
  -7  11   8     4986.91     4776.99    175.04 o 
  -5  11   8     2473.06     2462.31    154.26 o 
  -3  11   8     3518.33     3512.62    152.27 o 
  -1  11   8     4514.77     4159.32    160.47 o 
   1  11   8      327.66      370.55     46.88 o 
   3  11   8     1239.26     1366.08     80.31 o 
   5  11   8       50.48       85.97     60.36 o 
   7  11   8     4008.01     3774.71    221.02 o 
   9  11   8       39.73       44.75     52.37 o 
 -10  12   8      533.41      603.61    100.91 o 
  -8  12   8      512.02      609.02     59.77 o 
  -6  12   8     4029.47     3941.16    224.68 o 
  -4  12   8       12.59      106.01     48.93 o 
  -2  12   8     2160.69     1840.60    112.64 o 
   0  12   8      141.64      101.63     43.03 o 
   2  12   8     1602.12     1718.38    121.79 o 
   4  12   8      666.75      664.78     64.46 o 
   6  12   8      787.32     1018.82    110.66 o 
   8  12   8      270.58      279.84     81.24 o 
  -9  13   8       14.78       97.25     78.96 o 
  -7  13   8      203.60      231.38     78.04 o 
  -5  13   8       54.10      107.92     68.59 o 
  -3  13   8      320.89      254.36     52.77 o 
  -1  13   8      101.94      249.63     65.39 o 
   1  13   8       90.51      439.30     75.60 o 
   3  13   8      115.27      217.94    136.57 o 
   5  13   8        0.48       70.12     68.90 o 
   7  13   8       11.33       18.90     74.08 o 
  -8  14   8       89.48      210.89     56.11 o 
  -6  14   8      168.74      315.52     81.70 o 
  -4  14   8      239.17      274.37     75.91 o 
  -2  14   8       36.38       16.27     49.95 o 
   0  14   8       17.58      333.89     89.93 o 
   2  14   8      759.77      867.06     73.92 o 
   4  14   8      109.06       61.31     64.17 o 
   6  14   8      294.29      247.24     82.31 o 
  -7  15   8      231.15      323.45     90.24 o 
  -5  15   8       72.49       81.09     75.60 o 
  -3  15   8      412.74      422.83     85.36 o 
  -1  15   8      245.62      305.46     77.43 o 
   1  15   8      575.78      594.24     67.79 o 
   3  15   8      414.57      498.44     99.69 o 
  -4  16   8       50.71      167.97     79.87 o 
  -2  16   8      424.66      410.94     87.80 o 
   0  16   8       17.50      163.40     78.65 o 
   2  16   8      244.97      167.37     89.63 o 
 -15   1   9        0.20      135.05     62.51 o 
 -13   1   9     1144.73     1222.49     82.32 o 
 -11   1   9     4137.16     3439.70    139.04 o 
  -9   1   9    12373.72    10770.46    488.83 o 
  -5   1   9     5584.50     6577.94    179.56 o 
  -3   1   9    40261.50    38446.66    999.37 o 
  -1   1   9     5936.72     5791.57    185.60 o 
   1   1   9     3869.21     3105.30     74.67 o 
   3   1   9    11015.93    10208.28    213.10 o 
   5   1   9     2140.73     1990.66     54.12 o 
   7   1   9      527.95      664.81     36.81 o 
   9   1   9     3285.71     3245.90    148.92 o 
  11   1   9        6.60       59.51     46.65 o 
  13   1   9      321.47      440.50     68.97 o 
 -14   2   9     1549.06     1326.23     90.54 o 
 -12   2   9     2897.94     2558.12    115.97 o 
 -10   2   9     1684.85     1481.36     77.38 o 
  -8   2   9    11955.13    10725.32    293.13 o 
  -6   2   9        8.57       16.79     16.04 o 
  -4   2   9    67466.46    70775.16   2281.35 o 
  -2   2   9     4961.70     5614.83    307.45 o 
   0   2   9     2286.56     1884.87     48.16 o 
   2   2   9     3393.59     3255.28     71.22 o 
   4   2   9     8206.22     7738.02    212.41 o 
   6   2   9     2594.97     2561.87     80.85 o 
   8   2   9     2320.26     2481.85     82.11 o 
  10   2   9      471.63      520.15     56.67 o 
  12   2   9     1201.67     1449.67     95.91 o 
 -15   3   9        3.41      158.39     62.42 o 
 -13   3   9     1048.56      973.50     76.49 o 
 -11   3   9      333.50      389.12     50.28 o 
  -9   3   9     3175.31     3298.48    106.86 o 
  -7   3   9     2836.47     3774.97    283.67 o 
  -5   3   9     3377.68     3325.20    116.40 o 
  -3   3   9      817.38      847.92     32.32 o 
  -1   3   9     1858.92     1620.88     59.57 o 
   1   3   9     1525.65     1200.33     34.33 o 
   3   3   9    23326.41    22332.27    725.87 o 
   5   3   9     8113.70     7973.41    220.85 o 
   7   3   9       83.63      192.16     39.17 o 
   9   3   9     2493.86     2252.01     78.93 o 
  11   3   9        9.74       56.84     48.01 o 
  13   3   9      244.92      257.40     63.69 o 
 -14   4   9        0.01      230.91     61.34 o 
 -12   4   9       12.84       17.23     47.40 o 
 -10   4   9      169.73     1649.57    121.64 o 
  -8   4   9     1518.27     1992.53    124.69 o 
  -4   4   9     3980.31     4376.16    123.51 o 
  -2   4   9    10984.66    11007.87    451.28 o 
   0   4   9     1054.60     1020.38     31.71 o 
   2   4   9     4610.76     4634.38    130.17 o 
   4   4   9     4180.99     3979.22    140.02 o 
   6   4   9      258.31      373.23     62.68 o 
   8   4   9     6098.83     5688.24    165.33 o 
  10   4   9      186.92      240.28     48.96 o 
  12   4   9       66.42      203.37     57.93 o 
 -13   5   9      752.47      795.48     74.69 o 
 -11   5   9      449.94      508.14     57.04 o 
  -9   5   9    10945.20    10298.90    388.38 o 
  -7   5   9      757.40     1244.26    116.76 o 
  -5   5   9      894.49     1141.62     55.19 o 
  -3   5   9    21110.87    21299.26    570.45 o 
  -1   5   9       48.09       15.12     12.73 o 
   1   5   9     4022.18     3084.39     90.86 o 
   3   5   9    13414.66    12969.42    426.69 o 
   5   5   9     3908.18     3912.44    140.81 o 
   7   5   9       59.76      132.38     37.71 o 
   9   5   9      853.87      783.28     49.13 o 
  11   5   9     1116.71      967.85     81.55 o 
  13   5   9      762.40      914.50     84.61 o 
 -14   6   9       98.70      104.39     62.40 o 
 -12   6   9      858.73      884.92     76.59 o 
 -10   6   9       22.66      -80.18     59.14 o 
  -8   6   9     1615.24     1905.13     81.59 o 
  -6   6   9     3142.75     2903.85    109.32 o 
  -4   6   9    16695.64    17900.18    584.62 o 
  -2   6   9     5899.06     5555.23    242.77 o 
   0   6   9     1180.63      935.67     39.77 o 
   2   6   9        0.82       -1.87     18.79 o 
   4   6   9     9532.99     9254.34    310.05 o 
   6   6   9     1856.56     1898.44    107.46 o 
   8   6   9      368.50      525.95     56.10 o 
  10   6   9      158.55      210.37     53.08 o 
  12   6   9      963.15      952.92     83.31 o 
 -13   7   9      306.06      274.54     64.63 o 
 -11   7   9       43.29      117.87    152.58 o 
  -9   7   9     1936.99     1923.78    144.50 o 
  -7   7   9       71.56      271.81     62.04 o 
  -5   7   9     3186.50     3121.91    116.25 o 
  -3   7   9     1422.51     1569.16     57.59 o 
  -1   7   9      157.60      199.57     29.95 o 
   1   7   9     2373.38     2403.94    244.04 o 
   3   7   9      699.69      645.38     66.46 o 
   5   7   9      762.27      698.23     61.73 o 
   7   7   9      290.69      743.54     90.85 o 
   9   7   9        6.47       -5.25     33.66 o 
  11   7   9        8.42       78.46     56.34 o 
 -12   8   9      224.66      418.32     94.35 o 
 -10   8   9      128.72      452.10     81.09 o 
  -8   8   9     3332.53     3268.60    125.57 o 
  -6   8   9       83.60      151.90     70.12 o 
  -4   8   9      703.34      573.56     47.11 o 
  -2   8   9     1691.00     2609.80    240.23 o 
   0   8   9       54.96       29.90     47.56 o 
   2   8   9       22.79       89.32     40.85 o 
   4   8   9      474.35      488.90     42.34 o 
   6   8   9      760.08      680.13     79.57 o 
   8   8   9      763.43     1011.77    139.17 o 
  10   8   9       79.78       87.02     54.71 o 
  12   8   9       96.88       75.38     62.03 o 
 -11   9   9      592.83      542.95     93.59 o 
  -9   9   9     1057.79     1178.77     73.77 o 
  -7   9   9       66.28      215.35     39.97 o 
  -5   9   9      339.11      377.85     43.75 o 
  -3   9   9     2864.97     2722.24    140.23 o 
  -1   9   9     3681.38     3550.18    136.45 o 
   1   9   9     8452.40     8012.16    334.58 o 
   3   9   9      133.59      213.15     38.83 o 
   5   9   9      261.71      186.57     57.62 o 
   7   9   9      183.86      311.63     47.27 o 
   9   9   9     2076.58     1762.57     97.41 o 
  11   9   9       45.74       19.49     57.98 o 
 -12  10   9     1043.09      892.92    113.71 o 
 -10  10   9       39.27      337.47     83.83 o 
  -8  10   9      260.21      325.38     47.82 o 
  -6  10   9     1830.15     1715.16     81.36 o 
  -4  10   9     1415.10     1653.16    143.74 o 
  -2  10   9      194.42      194.94     40.84 o 
   0  10   9     2793.79     2566.84    108.00 o 
   2  10   9      210.84      314.26    104.72 o 
   4  10   9     5188.85     4493.98    248.76 o 
   6  10   9     1288.61     1277.44     75.72 o 
   8  10   9     1736.84     1522.52     87.71 o 
  10  10   9      203.89      215.11     64.05 o 
 -11  11   9        4.78       56.09     80.79 o 
  -9  11   9      579.49      679.63     60.79 o 
  -7  11   9       14.89      253.63     45.88 o 
  -5  11   9     1148.95     1079.49     98.47 o 
  -3  11   9     1101.84     1189.69     89.02 o 
  -1  11   9       49.73      100.79     40.05 o 
   1  11   9      379.77      484.42     61.12 o 
   3  11   9      367.92      567.70     62.80 o 
   5  11   9      177.23      200.29     65.24 o 
   7  11   9      239.62      475.57     81.09 o 
   9  11   9       11.92       93.49     53.03 o 
 -10  12   9       19.78       39.63     78.04 o 
  -8  12   9      719.43      777.56     66.54 o 
  -6  12   9        7.74      190.84     69.51 o 
  -4  12   9      925.83     1086.05     79.72 o 
  -2  12   9      281.85      426.32     52.74 o 
   0  12   9       43.22       33.37     41.25 o 
   2  12   9       21.76      421.31     76.21 o 
   4  12   9        3.44      -19.95     46.22 o 
   6  12   9        0.46      127.12     70.12 o 
   8  12   9      265.49      325.85     59.04 o 
  -9  13   9     1442.11     1566.06    111.12 o 
  -7  13   9       23.74       38.49     47.48 o 
  -5  13   9      156.92      219.80     73.47 o 
  -3  13   9      499.82      599.41     62.80 o 
  -1  13   9     1896.90     1654.37     89.60 o 
   1  13   9     1243.89     1148.33    109.29 o 
   3  13   9      720.15      897.71     73.44 o 
   5  13   9      697.92      773.42    101.52 o 
   7  13   9        3.01       42.73     54.95 o 
  -8  14   9     1337.51     1379.23     86.71 o 
  -6  14   9      130.69      149.38     77.43 o 
  -4  14   9     1030.53     1064.86    110.05 o 
  -2  14   9      185.11       89.32     66.46 o 
   0  14   9     1412.63     1214.14     82.14 o 
   2  14   9       53.59      151.85    106.24 o 
   4  14   9      225.33      170.41     91.15 o 
  -5  15   9      151.21      195.41     79.87 o 
  -3  15   9       65.17       92.68     70.73 o 
  -1  15   9       36.45        8.84     67.07 o 
   1  15   9        1.10      312.17     84.44 o 
   3  15   9       82.42      219.80     86.88 o 
  -4  16   9      848.62      661.23    100.30 o 
  -2  16   9        1.80      131.09     76.52 o 
   0  16   9      209.79      150.60     77.74 o 
   2  16   9       44.82      134.75     86.88 o 
 -14   0  10      581.79      683.48    103.04 o 
 -12   0  10     4669.24     3645.45    210.65 o 
 -10   0  10      582.06      617.03     76.52 o 
  -8   0  10     6826.47     6764.11    337.78 o 
  -6   0  10     1725.05     1502.70     59.69 o 
  -4   0  10    42108.11    47650.20   1537.44 o 
  -2   0  10    77000.59    74528.03   3275.05 o 
   0   0  10     5256.59     5678.52    259.43 o 
   2   0  10    27657.21    24328.43    651.74 o 
   4   0  10      683.91      648.28     36.67 o 
   6   0  10     8010.98     7872.92    263.52 o 
   8   0  10    10056.69    10236.85    427.10 o 
  10   0  10     1874.85     1683.41    130.48 o 
  12   0  10      105.67      139.62     80.79 o 
 -15   1  10      416.30      435.28     70.61 o 
 -13   1  10      302.78      459.66     59.93 o 
 -11   1  10     2300.54     2590.38    112.85 o 
  -9   1  10     1621.36     2651.50    319.79 o 
  -7   1  10     4708.85     4498.25    127.86 o 
  -5   1  10     5903.96     6082.73    143.13 o 
  -3   1  10    21601.39    23146.56    655.94 o 
  -1   1  10      996.41      859.46     37.50 o 
   1   1  10     1462.11     1602.67     41.49 o 
   3   1  10      931.49     1138.16     30.47 o 
   5   1  10     6026.25     5640.81    135.41 o 
   7   1  10      463.65      631.49     36.96 o 
   9   1  10     2733.29     2762.63    121.25 o 
  11   1  10     1877.03     1865.69    102.70 o 
  13   1  10       96.50       63.33     58.50 o 
 -14   2  10      265.11      660.44     71.00 o 
 -12   2  10      425.05     1041.85     73.82 o 
 -10   2  10      420.40      562.56     64.02 o 
  -6   2  10       57.67       63.83     55.33 o 
  -4   2  10        3.79       13.11     23.17 o 
  -2   2  10       53.90       94.37     13.48 o 
   0   2  10     5801.19     5777.11    152.68 o 
   2   2  10     1238.55     1119.50     29.61 o 
   4   2  10      784.59      860.28     76.59 o 
   6   2  10       25.86       29.23     20.04 o 
   8   2  10      132.15      154.78     27.11 o 
  10   2  10        4.63       30.11     43.03 o 
  12   2  10       36.70       24.79     52.47 o 
 -13   3  10       56.58      388.00    103.80 o 
 -11   3  10      203.58      285.86     47.57 o 
  -9   3  10      332.29     1045.34     54.62 o 
  -7   3  10    13076.56    12574.52    413.64 o 
  -5   3  10      431.25      824.29    138.25 o 
  -3   3  10    33414.73    35593.83    949.45 o 
  -1   3  10      690.37      611.96     25.34 o 
   1   3  10     2569.96     2294.18     59.04 o 
   3   3  10     7332.81     6614.02    182.98 o 
   5   3  10     2340.50     2274.00     73.60 o 
   7   3  10     3861.27     3952.34    118.62 o 
   9   3  10      887.35     1000.90     52.00 o 
  11   3  10      294.34      328.89     74.38 o 
  13   3  10      136.22      176.50     60.78 o 
 -14   4  10      958.01      921.46     82.81 o 
 -12   4  10      679.90      812.40     70.59 o 
 -10   4  10      157.08      170.44     27.89 o 
  -8   4  10     3687.43     3812.57    136.10 o 
  -6   4  10    10199.84    10688.23    353.70 o 
  -4   4  10      343.99      420.22     26.04 o 
  -2   4  10    25159.86    24946.71    683.16 o 
   0   4  10     5242.96     5664.89    136.45 o 
   2   4  10    21282.02    19581.28    459.25 o 
   4   4  10      838.45      843.44     48.37 o 
   6   4  10     1647.40     1902.30     67.23 o 
   8   4  10     2366.18     2462.93     84.58 o 
  10   4  10     2188.73     2143.72    106.81 o 
  12   4  10      169.41      206.00     58.14 o 
 -13   5  10      110.22      205.87     75.60 o 
 -11   5  10     2128.02     1648.47     90.19 o 
  -7   5  10     6955.94     6838.40    232.28 o 
  -5   5  10     3070.60     3284.08    118.25 o 
  -3   5  10     4444.47     4682.67    148.21 o 
  -1   5  10        9.69        8.33     13.34 o 
   1   5  10     3377.53     3503.65     88.77 o 
   3   5  10      191.52      203.96     35.82 o 
   5   5  10      727.44      759.70     75.60 o 
   7   5  10     4356.08     4433.01    133.32 o 
   9   5  10      181.03      215.81     34.05 o 
  11   5  10      438.48      528.55     65.08 o 
  13   5  10       11.68      103.05     60.87 o 
 -14   6  10      236.36      230.65     64.83 o 
 -12   6  10        1.37      132.36     93.13 o 
 -10   6  10        3.86      -87.34     58.23 o 
  -8   6  10     2648.36     2660.64    108.22 o 
  -6   6  10      865.84     1188.61     60.75 o 
  -4   6  10     2032.79     2080.52     83.38 o 
  -2   6  10     2337.00     2386.93    101.34 o 
   0   6  10     2948.42     2976.49     89.59 o 
   2   6  10      180.61      211.17     24.03 o 
   4   6  10     5049.70     5005.19    311.71 o 
   6   6  10     1088.27     1073.41    138.86 o 
   8   6  10     1637.64     1805.29    169.64 o 
  10   6  10      599.49      736.56     69.03 o 
  12   6  10       13.73       72.79     56.45 o 
 -13   7  10       42.70       50.95     58.61 o 
 -11   7  10      326.93      469.76     62.23 o 
  -9   7  10     1764.31     1825.89     95.11 o 
  -7   7  10    14927.31    15899.69    524.69 o 
  -5   7  10      442.93      548.89    122.25 o 
  -3   7  10    10788.52    10868.25    360.67 o 
  -1   7  10     2100.47     2130.55     70.27 o 
   1   7  10     5244.97     5030.23    144.32 o 
   3   7  10     9339.68     7900.92    221.48 o 
   5   7  10       54.67       39.67     52.13 o 
   7   7  10    11860.15    11516.57    386.99 o 
   9   7  10       45.84      123.70     44.35 o 
  11   7  10      346.75      340.20     68.90 o 
 -12   8  10     2964.93     2838.83    134.25 o 
 -10   8  10     3029.13     2762.28    175.29 o 
  -8   8  10      125.90      243.78     40.78 o 
  -6   8  10     2293.26     2374.97     97.58 o 
  -4   8  10      355.46      470.88     42.19 o 
  -2   8  10    13450.62    13983.58    381.28 o 
   0   8  10      622.24      636.57     37.98 o 
   2   8  10     5468.27     5104.65    148.63 o 
   4   8  10     1256.15     1122.30     63.25 o 
   6   8  10     4004.53     3965.94    148.68 o 
   8   8  10     2176.55     1890.61     91.18 o 
  10   8  10     1553.33     1410.30     95.47 o 
 -11   9  10      292.77      216.75     79.26 o 
  -9   9  10      563.60      747.53     63.41 o 
  -7   9  10     1384.99     1505.73     75.83 o 
  -5   9  10      164.14      154.83     37.70 o 
  -3   9  10     3921.17     3873.65    118.11 o 
  -1   9  10      244.38      648.12     76.82 o 
   1   9  10      821.67     1045.22     62.18 o 
   3   9  10       32.60       -0.15     27.25 o 
   5   9  10      229.13      182.82     41.27 o 
   7   9  10      992.84     1332.46    230.77 o 
   9   9  10       89.83      213.60     44.10 o 
  11   9  10        2.73       -6.45     68.29 o 
 -12  10  10      266.79      396.01     92.98 o 
 -10  10  10     1648.13     1599.27    133.53 o 
  -8  10  10       63.97      133.14     44.50 o 
  -6  10  10       57.83      281.24     42.70 o 
  -4  10  10       22.65       23.32     43.44 o 
  -2  10  10     3568.22     3246.20    130.29 o 
   0  10  10      691.80     1070.82    218.73 o 
   2  10  10     1549.22     1358.87     74.71 o 
   4  10  10      306.22      640.47    193.73 o 
   6  10  10       76.89      184.02     44.64 o 
   8  10  10       81.78       98.32     55.33 o 
  10  10  10      424.98      309.12    110.66 o 
 -11  11  10       56.09       71.95     81.70 o 
  -9  11  10      945.43      981.80     70.89 o 
  -7  11  10     3192.74     3165.96    127.00 o 
  -5  11  10      186.46      254.12     43.97 o 
  -3  11  10     1270.75     1297.26     77.77 o 
  -1  11  10      450.30      468.97     50.67 o 
   1  11  10     1510.73     1416.40     77.60 o 
   3  11  10      964.62      931.13     71.23 o 
   5  11  10      160.76      176.17     46.62 o 
   7  11  10     1853.26     1899.55     97.71 o 
   9  11  10      873.37      776.46     91.15 o 
 -10  12  10       41.76      -54.26     75.30 o 
  -8  12  10      693.74      923.58     70.01 o 
  -6  12  10     1373.69     1504.60     81.24 o 
  -4  12  10      258.88      288.39     70.42 o 
  -2  12  10     3076.11     3084.60    131.95 o 
   0  12  10      364.52      310.63     49.11 o 
   2  12  10     1832.66     1933.65     97.30 o 
   4  12  10       14.82      -27.61     46.95 o 
   6  12  10      725.87      842.04     71.53 o 
   8  12  10      142.71       45.73     79.26 o 
  -9  13  10      233.64      264.91     56.03 o 
  -7  13  10      183.01      147.29     50.40 o 
  -5  13  10      359.32      306.35     51.42 o 
  -3  13  10      998.41      727.99     91.15 o 
  -1  13  10      179.13      292.01     51.17 o 
   1  13  10        0.41       33.38     45.48 o 
   3  13  10       47.40       95.69     49.50 o 
   7  13  10      161.73      112.80     86.88 o 
  -8  14  10      256.83      417.98     61.20 o 
  -6  14  10      357.42      365.22     57.16 o 
  -4  14  10       72.04       72.86     69.51 o 
  -2  14  10       81.90       82.62     66.76 o 
   0  14  10      435.50      411.86     79.26 o 
   2  14  10      693.95      622.82     95.42 o 
   4  14  10        0.46       25.00     86.58 o 
   6  14  10      102.41       79.57     89.93 o 
  -5  15  10       12.39       61.28     74.99 o 
  -3  15  10      620.21      601.78     91.76 o 
  -1  15  10        5.42        3.66     67.68 o 
   1  15  10     1440.79     1148.39    119.50 o 
   3  15  10      295.87      348.14     92.98 o 
  -4  16  10      216.38      171.33     81.09 o 
  -2  16  10      487.70      394.48     88.71 o 
   0  16  10       29.04       31.70     73.47 o 
   2  16  10      208.87      249.98     91.15 o 
 -15   1  11      484.18      567.22     75.32 o 
 -13   1  11     1084.18      938.70     75.98 o 
 -11   1  11      604.76     1036.36     69.09 o 
  -9   1  11      845.87      973.24    100.60 o 
  -7   1  11     1062.47     1332.24    109.23 o 
  -5   1  11    15557.31    14561.73    335.91 o 
  -3   1  11     6054.98     6160.27    172.94 o 
  -1   1  11     6035.26     4837.29    157.90 o 
   1   1  11     4327.71     4269.20    116.74 o 
   3   1  11      491.04      371.79     17.95 o 
   5   1  11     1436.93     1535.23     46.55 o 
   7   1  11      210.54      265.38     26.82 o 
   9   1  11     1980.40     2002.53     97.65 o 
  11   1  11      487.02      613.38     65.86 o 
  13   1  11       71.80       71.80     59.49 o 
 -14   2  11     3066.80     2442.42    121.89 o 
 -12   2  11     1913.47     1834.04     95.06 o 
 -10   2  11       34.57       66.46     36.65 o 
  -8   2  11    15303.81    14542.24    394.78 o 
  -6   2  11    12109.50    11495.72    312.62 o 
  -4   2  11      330.48      230.35     22.27 o 
  -2   2  11     2259.78     2123.38     62.48 o 
   0   2  11    12720.21    11999.01    276.94 o 
   2   2  11        4.52       -0.10      9.80 o 
   4   2  11    20742.25    19016.55    513.14 o 
   6   2  11      520.45      505.79     32.03 o 
   8   2  11     3114.54     3204.10    101.60 o 
  10   2  11      879.48      774.55     66.13 o 
  12   2  11      329.14      340.17     61.81 o 
 -13   3  11     1132.92      897.93     75.90 o 
 -11   3  11       75.21      151.03     44.90 o 
  -9   3  11     6226.73     5547.59    158.74 o 
  -7   3  11      508.74      868.53     75.60 o 
  -5   3  11    34162.36    35475.39   1149.39 o 
  -3   3  11     5887.65     6045.55    166.33 o 
  -1   3  11    10097.88     9375.72    254.58 o 
   1   3  11      858.62      609.65     46.55 o 
   3   3  11       35.61      100.40     17.18 o 
   5   3  11      894.04      841.57     41.62 o 
   7   3  11      826.84      854.83     45.96 o 
   9   3  11       52.46       44.43     28.25 o 
  11   3  11      110.84      150.00     53.76 o 
  13   3  11        2.45       45.45     57.41 o 
 -14   4  11       35.08      163.25     59.64 o 
 -12   4  11        1.93      201.71     67.37 o 
 -10   4  11        1.43      -16.03     24.63 o 
  -8   4  11     6455.98     6148.60    209.97 o 
  -6   4  11     3543.85     3840.36    136.08 o 
  -4   4  11      955.25      904.95     37.29 o 
  -2   4  11      931.03     1028.15     37.89 o 
   0   4  11     3150.17     3000.20     82.33 o 
   2   4  11      970.49     1054.75     41.23 o 
   4   4  11       45.45       27.43     20.46 o 
   6   4  11      865.54     1147.18     75.88 o 
   8   4  11      564.02      672.16     59.13 o 
  10   4  11        7.41      106.67     47.27 o 
  12   4  11      297.26      241.93     59.74 o 
 -13   5  11     1405.15     1189.40     85.28 o 
 -11   5  11      117.39      359.20    143.43 o 
  -9   5  11      600.67      796.45     52.23 o 
  -7   5  11      564.93      449.96     65.24 o 
  -5   5  11     2656.95     3001.16    111.01 o 
  -3   5  11     7170.25     7813.44    214.90 o 
  -1   5  11    12402.37    11130.87    263.73 o 
   1   5  11     1990.53     2035.34     56.79 o 
   3   5  11    11837.96    10554.07    350.51 o 
   5   5  11     7849.52     7605.97    213.47 o 
   7   5  11       75.50      101.51     28.73 o 
   9   5  11     1894.80     1910.15     75.67 o 
  11   5  11      162.07      164.47     55.38 o 
 -14   6  11      985.88      948.41     86.05 o 
 -12   6  11       23.38       48.74     52.15 o 
 -10   6  11     1246.59     1085.15     62.98 o 
  -8   6  11     4829.59     5457.16    191.30 o 
  -6   6  11    23210.49    23608.90    770.58 o 
  -4   6  11     9976.62    10222.08    339.09 o 
  -2   6  11       77.84       73.51     17.47 o 
   0   6  11     9796.08     9767.96    267.74 o 
   2   6  11       47.03       19.99     20.77 o 
   4   6  11    12684.57    12034.55    399.93 o 
   6   6  11      485.49      502.50     41.12 o 
   8   6  11     2326.28     2580.46     90.29 o 
  10   6  11       10.79       55.76     50.61 o 
  12   6  11      310.91      268.58     91.46 o 
 -13   7  11       73.66       81.53     59.73 o 
 -11   7  11      190.42      241.49     55.15 o 
  -9   7  11     1495.22     1435.99    128.80 o 
  -7   7  11      340.73      793.05     63.10 o 
  -5   7  11    10635.41    11146.71    371.66 o 
  -3   7  11      162.19      252.41     32.86 o 
  -1   7  11     1475.58     1457.19     54.85 o 
   1   7  11      110.96      104.18     23.96 o 
   3   7  11      729.17      750.03     44.46 o 
   5   7  11      295.89      360.53     40.50 o 
   7   7  11     2649.58     2967.93     99.15 o 
   9   7  11      760.57      761.39     52.53 o 
  11   7  11        2.32      -17.53     53.65 o 
 -12   8  11        4.21      668.85    105.17 o 
 -10   8  11      114.51      221.32     74.38 o 
  -8   8  11     2669.63     2613.28    107.04 o 
  -6   8  11     2845.17     2847.84    112.51 o 
  -4   8  11      130.86      192.04     36.08 o 
  -2   8  11      748.58     1067.17     80.73 o 
   0   8  11     1456.18     1542.02     59.17 o 
   2   8  11      303.34      315.28     60.51 o 
   4   8  11      125.80      118.68     34.24 o 
   6   8  11     1167.97     1381.14    106.24 o 
   8   8  11     1028.53     1110.01     62.03 o 
  10   8  11      578.97      548.63     66.61 o 
 -11   9  11      162.96      184.13     79.57 o 
  -9   9  11     2314.13     2347.75    103.04 o 
  -7   9  11        8.97       24.78     38.50 o 
  -5   9  11     1795.76     1909.00     86.03 o 
  -3   9  11     2120.91     2243.16     79.18 o 
  -1   9  11    14931.96    14129.07    387.19 o 
   1   9  11     1240.66     1136.37     54.01 o 
   3   9  11       37.43       22.12     29.10 o 
   5   9  11        6.80        6.04     37.50 o 
   7   9  11     2689.49     2219.98    101.29 o 
   9   9  11     1079.69     1136.30     66.91 o 
  11   9  11       69.96       -2.74     92.98 o 
 -12  10  11      137.59      171.94     85.05 o 
 -10  10  11      207.34      304.85     81.70 o 
  -8  10  11     4020.87     4042.37    153.68 o 
  -6  10  11     6294.91     6358.13    223.00 o 
  -4  10  11     3039.98     2943.08    117.53 o 
  -2  10  11      633.91      679.01     78.56 o 
   0  10  11     3863.28     3504.46    110.03 o 
   2  10  11      265.61      182.12     33.76 o 
   4  10  11     1718.94     1761.50     73.30 o 
   6  10  11      407.43      417.74     63.10 o 
   8  10  11      398.72      641.78    117.37 o 
  10  10  11       16.23      -28.66     95.42 o 
 -11  11  11       14.90       24.39     78.04 o 
  -9  11  11       38.02       13.16     44.99 o 
  -7  11  11        5.75      130.33     43.92 o 
  -5  11  11      579.07      675.32     57.11 o 
  -3  11  11        2.01        2.77     33.23 o 
  -1  11  11        2.14       23.97     46.03 o 
   1  11  11      279.36      379.24     67.68 o 
   3  11  11      610.35      771.96     54.33 o 
   5  11  11      418.88      351.52     90.54 o 
   7  11  11       11.19       66.76     71.95 o 
   9  11  11       57.46       95.42     77.43 o 
 -10  12  11       44.70       98.77     80.18 o 
  -8  12  11     1810.95     1868.63     93.99 o 
  -6  12  11     1136.69     1172.55     73.85 o 
  -4  12  11      194.65      181.53     45.61 o 
  -2  12  11        4.90      112.19     60.06 o 
   0  12  11       20.14       31.10     42.68 o 
   2  12  11     1083.87     1185.70    141.45 o 
   4  12  11      201.27      213.48     43.40 o 
   6  12  11      304.37      272.54     78.96 o 
   8  12  11       39.41       32.01     78.04 o 
  -9  13  11      615.37      650.89     66.71 o 
  -7  13  11      116.64      142.62     50.17 o 
  -5  13  11     1228.41     1321.31     79.56 o 
  -3  13  11      628.43      691.71     88.41 o 
  -1  13  11     1422.76     1219.72    108.83 o 
   1  13  11      168.84      185.96     72.25 o 
   3  13  11      482.82      599.65     95.42 o 
   5  13  11      529.78      467.04     89.32 o 
   7  13  11        3.07      -61.89     83.23 o 
  -8  14  11      474.76      522.91     62.91 o 
  -6  14  11      426.65      585.16     64.01 o 
  -4  14  11      234.45      216.48     51.55 o 
  -2  14  11        1.86       81.09     65.54 o 
   0  14  11      293.21      385.03     78.65 o 
   2  14  11        0.66       40.24     75.30 o 
   4  14  11      356.06      398.91     68.05 o 
   6  14  11       82.79       24.69     90.24 o 
  -5  15  11       30.20       69.75     51.96 o 
  -3  15  11       50.05      142.67     73.17 o 
  -1  15  11       24.43      -93.29     65.85 o 
   1  15  11       95.15      367.65     85.05 o 
   3  15  11        0.04      -10.97     78.65 o 
  -2  16  11       93.29      159.74     78.04 o 
   0  16  11      190.41      182.30     82.01 o 
 -14   0  12        1.18       46.95     78.65 o 
 -12   0  12     4268.75     3707.94    214.01 o 
 -10   0  12     2365.03     2015.09    128.04 o 
  -8   0  12       55.80       17.68     38.11 o 
  -6   0  12    17675.48    15737.40    634.40 o 
  -4   0  12    15746.80    15057.70    640.96 o 
  -2   0  12    39546.21    37593.41   1658.41 o 
   0   0  12    12530.88    11178.09    501.18 o 
   2   0  12     8377.75     7996.12    218.10 o 
   4   0  12     3200.33     3053.56    109.97 o 
   6   0  12      176.30      190.45     27.24 o 
   8   0  12        0.50       31.42     29.36 o 
  10   0  12     3248.42     4107.30    237.48 o 
  12   0  12      642.90      713.66    103.96 o 
 -13   1  12      191.10      336.12     56.80 o 
 -11   1  12     2068.70     1966.89     94.31 o 
  -9   1  12      838.22      752.29     55.94 o 
  -7   1  12     3103.61     2747.44     83.11 o 
  -5   1  12    13506.64    13450.74    310.66 o 
  -3   1  12    14183.24    13779.84    434.79 o 
  -1   1  12      806.32      835.47     40.74 o 
   1   1  12    25757.51    23548.64    616.71 o 
   3   1  12     3326.36     3036.00     68.31 o 
   5   1  12     9137.83     8754.25    206.37 o 
   7   1  12     1153.48     1011.09     48.47 o 
   9   1  12      132.20      272.70     46.12 o 
  11   1  12     1422.44     1504.13     95.71 o 
  13   1  12       17.32      -20.12     81.70 o 
 -14   2  12      122.40      912.89     81.89 o 
 -12   2  12       38.22      446.90    149.99 o 
 -10   2  12      223.97      257.63     58.53 o 
  -8   2  12        0.21      123.16     44.20 o 
  -6   2  12        8.75       41.77     34.75 o 
  -4   2  12        4.83       -9.05     17.64 o 
  -2   2  12     1331.65     1455.29     69.86 o 
   0   2  12     1173.44     1343.39     65.15 o 
   2   2  12        6.35       -2.47      9.56 o 
   4   2  12     2385.41     2799.60     72.96 o 
   6   2  12     1698.91     1447.26     54.70 o 
   8   2  12       28.63      108.07     26.68 o 
  10   2  12        3.32      -15.54     44.62 o 
  12   2  12       22.35       40.90     53.34 o 
 -13   3  12      685.24      753.23     79.41 o 
 -11   3  12     3588.76     2972.01    125.99 o 
  -9   3  12        4.07       71.95     47.86 o 
  -7   3  12    15175.40    14793.85    629.83 o 
  -5   3  12      934.43     1435.38    120.87 o 
  -3   3  12     2310.59     2499.22     73.32 o 
  -1   3  12    12824.84    13029.95    691.56 o 
   1   3  12      951.11      701.15     59.07 o 
   3   3  12      828.54      905.13     38.18 o 
   5   3  12     8709.38     8610.88    239.07 o 
   7   3  12      829.54      726.75     44.75 o 
   9   3  12      382.94      471.52     38.43 o 
  11   3  12     1192.52     1271.31     91.36 o 
 -14   4  12       40.34       52.88     58.18 o 
 -12   4  12     2918.35     2369.89    112.93 o 
 -10   4  12       25.14      -38.84     25.89 o 
  -8   4  12     2743.51     3143.69    295.71 o 
  -6   4  12    11091.22    11326.83    309.86 o 
  -4   4  12     9773.27     9595.97    261.73 o 
  -2   4  12    12063.71    10906.67    295.24 o 
   0   4  12     9468.01     8567.74    234.84 o 
   2   4  12     1927.35     1625.07     54.40 o 
   4   4  12     3598.97     3351.14    100.97 o 
   6   4  12     6557.91     6598.56    188.01 o 
   8   4  12     1141.54     1003.77     52.94 o 
  10   4  12     2385.65     2574.94    122.42 o 
  12   4  12        0.44       51.83     79.57 o 
 -13   5  12       46.02      242.98     58.12 o 
 -11   5  12     1242.14      992.88     72.93 o 
  -9   5  12      513.02      537.45     53.04 o 
  -7   5  12      211.85      185.19    118.59 o 
  -5   5  12      408.07      640.03     52.20 o 
  -3   5  12     5266.71     5025.69    202.31 o 
  -1   5  12       21.15       41.10     18.08 o 
   1   5  12     2666.69     2452.98     66.06 o 
   3   5  12      399.43      423.28     60.97 o 
   5   5  12     4445.08     4686.64    137.78 o 
   7   5  12      105.89       82.21     28.93 o 
   9   5  12      483.85      420.68     40.29 o 
  11   5  12        2.64      -27.78     53.35 o 
 -12   6  12       87.38       60.46     52.42 o 
 -10   6  12       75.22      338.23    150.45 o 
  -8   6  12     3845.71     4238.22    154.13 o 
  -6   6  12     4074.76     4212.84    150.91 o 
  -4   6  12       14.15       41.48     28.45 o 
  -2   6  12      440.51      394.84     28.80 o 
   0   6  12     6467.81     6238.82    175.25 o 
   2   6  12        5.91       -0.82     42.22 o 
   4   6  12       51.20      139.68     31.75 o 
   6   6  12      833.41      851.33     49.08 o 
   8   6  12     1381.76     1378.83    134.00 o 
  10   6  12      430.74      413.08     60.65 o 
  12   6  12       46.92      124.69     85.97 o 
 -13   7  12       58.30       77.88     59.89 o 
 -11   7  12     1535.54     1654.88     94.95 o 
  -9   7  12      590.18      565.18     52.90 o 
  -7   7  12     3790.09     4018.12    147.67 o 
  -5   7  12      344.06      686.59     52.96 o 
  -3   7  12      657.83      690.12     48.82 o 
  -1   7  12     2170.78     2202.46     73.02 o 
   1   7  12      991.61      893.05     44.49 o 
   3   7  12      174.39      159.04     39.21 o 
   5   7  12      744.07      857.78     58.30 o 
   7   7  12      523.97      552.58     54.07 o 
   9   7  12      245.24      430.68     58.56 o 
  11   7  12      220.91      230.16     87.49 o 
 -12   8  12     1782.43     1401.41     94.27 o 
 -10   8  12      954.02      922.18    105.78 o 
  -8   8  12      128.58      189.93     47.56 o 
  -6   8  12      520.85      519.63     46.70 o 
  -4   8  12     5859.52     6133.01    213.30 o 
  -2   8  12     5809.79     6081.72    173.85 o 
   0   8  12     2454.63     2072.87     72.04 o 
   2   8  12     2906.09     2626.32     87.25 o 
   4   8  12      588.60      621.92     49.47 o 
   6   8  12     1766.42     1840.42     87.19 o 
   8   8  12      527.38      557.32     46.29 o 
  10   8  12      302.85      337.47     91.46 o 
 -11   9  12     1213.77     1159.06    119.81 o 
  -9   9  12      325.43      388.00     68.13 o 
  -7   9  12     1329.31     1199.33     71.79 o 
  -5   9  12       75.29      158.83     75.30 o 
  -3   9  12     1740.47     1629.74    108.86 o 
  -1   9  12      884.92     1297.90     58.13 o 
   1   9  12      204.00      238.56     33.23 o 
   3   9  12      211.57      251.52     67.04 o 
   5   9  12       67.48       90.04     39.24 o 
   7   9  12       13.59       91.19     44.02 o 
   9   9  12        1.72      166.09     50.19 o 
 -10  10  12      135.21      122.55     77.13 o 
  -8  10  12       26.47       58.10     47.40 o 
  -6  10  12      288.76      350.34     46.79 o 
  -4  10  12      634.50      701.73     58.36 o 
  -2  10  12      830.80      853.02     51.29 o 
   0  10  12     2047.15     1905.27     72.34 o 
   2  10  12       55.87      110.45     39.82 o 
   4  10  12        6.00      150.02     84.65 o 
   6  10  12       12.14       29.87     42.09 o 
   8  10  12      610.77      589.59     80.48 o 
  10  10  12        1.25       27.74     95.42 o 
 -11  11  12      183.43      214.62     84.14 o 
  -9  11  12      189.77      124.89     47.83 o 
  -7  11  12     2293.38     2517.82    111.42 o 
  -5  11  12      488.98      559.60     52.75 o 
  -3  11  12      814.98      786.53     61.54 o 
  -1  11  12        1.73       55.93     55.18 o 
   1  11  12     4044.78     3780.97    120.24 o 
   3  11  12      987.32      961.93     58.61 o 
   5  11  12      631.92      613.67     83.23 o 
   7  11  12      115.24       67.37     72.25 o 
   9  11  12       88.48       84.86     61.12 o 
 -10  12  12      156.79      118.89     81.40 o 
  -8  12  12     1490.87     1420.57    107.61 o 
  -6  12  12      359.60      505.83     54.94 o 
  -4  12  12      234.97      311.39     49.18 o 
  -2  12  12     1565.64     1460.46     79.73 o 
   0  12  12      535.83      453.98     53.49 o 
   2  12  12     1602.41     1350.36     81.10 o 
   4  12  12      142.15      228.88     66.61 o 
   6  12  12      340.61      123.47     79.26 o 
   8  12  12        0.72      -53.65     78.65 o 
  -9  13  12        0.95       -3.56     50.33 o 
  -7  13  12        2.84       -8.24     46.29 o 
  -5  13  12       36.59      118.01     48.43 o 
  -3  13  12     1340.21     1134.55     73.50 o 
  -1  13  12      266.65      263.38     50.12 o 
   1  13  12        0.43       -4.04     46.24 o 
   3  13  12       26.13      119.48     53.11 o 
   5  13  12        4.30       44.81     81.40 o 
   7  13  12        6.80       23.78     83.83 o 
  -6  14  12     1049.82      966.79     75.24 o 
  -4  14  12       42.09      133.71     50.37 o 
  -2  14  12       97.84      105.47     47.75 o 
   0  14  12      592.45      493.13     58.34 o 
   2  14  12       15.51       56.59     52.81 o 
   4  14  12       98.19      110.85     71.49 o 
  -5  15  12      120.67      101.18     53.02 o 
  -3  15  12      382.22      330.40     58.19 o 
  -1  15  12        3.26      -24.80     48.39 o 
   1  15  12     1519.41     1211.58    110.36 o 
   3  15  12      143.51       94.05     60.14 o 
 -13   1  13      762.76      697.74     67.58 o 
 -11   1  13     2558.53     2417.36    110.05 o 
  -9   1  13     1235.67     1125.23     47.48 o 
  -7   1  13     1944.41     2077.43     87.34 o 
  -5   1  13    29183.48    29408.36    674.00 o 
  -3   1  13     2904.46     2739.39    103.80 o 
  -1   1  13    15129.17    13508.10    427.46 o 
   1   1  13       31.36      334.43     36.28 o 
   3   1  13       90.62      103.53     12.86 o 
   5   1  13      209.53      217.70     20.77 o 
   7   1  13     1065.07     1045.75     49.94 o 
   9   1  13      876.17     1025.24     73.26 o 
  11   1  13      438.78      495.16     63.31 o 
 -14   2  13     1942.13     1709.06    100.88 o 
 -12   2  13      127.75      138.59     49.15 o 
 -10   2  13     7809.56     7217.44    203.58 o 
  -8   2  13       55.69       62.96     36.32 o 
  -6   2  13    10883.58    11395.78    310.01 o 
  -4   2  13     2174.53     2150.56     80.79 o 
  -2   2  13    12244.14    11815.73    375.41 o 
   0   2  13    48348.39    44636.99   1763.95 o 
   2   2  13     2649.47     2545.91     58.53 o 
   4   2  13     6359.61     6291.04    151.02 o 
   6   2  13        3.05      -13.13     21.43 o 
   8   2  13     1823.97     1817.71     68.95 o 
  10   2  13       25.46       48.99     46.31 o 
 -13   3  13      798.95      896.13     75.55 o 
 -11   3  13     1447.06     1657.90    115.54 o 
  -9   3  13      110.56      126.89     27.86 o 
  -7   3  13     5348.27     6111.35    224.27 o 
  -5   3  13    15653.63    15631.89    510.55 o 
  -3   3  13      376.14      310.01     33.08 o 
  -1   3  13      785.25      665.29     63.87 o 
   1   3  13        1.39       -2.84     19.61 o 
   3   3  13     4277.57     4233.71    122.19 o 
   5   3  13      582.95      810.53     45.90 o 
   7   3  13      682.05      707.95     43.14 o 
   9   3  13      570.95      759.74     49.16 o 
  11   3  13     1441.44     1643.47    143.89 o 
 -14   4  13       52.55       59.86     57.91 o 
 -12   4  13      674.68     1078.02    139.47 o 
 -10   4  13       99.01       28.99     28.32 o 
  -8   4  13      545.73      425.88     63.10 o 
  -4   4  13      583.17      726.42     35.42 o 
  -2   4  13     1405.36     1574.18     51.44 o 
   0   4  13        7.48        1.14     16.41 o 
   2   4  13     5149.04     4769.09    135.61 o 
   4   4  13     1079.61     1063.25     46.67 o 
   6   4  13     3967.31     4035.75    122.00 o 
   8   4  13       79.10       84.43     29.42 o 
  10   4  13      349.52      423.82     57.93 o 
 -13   5  13      270.68      187.80     58.14 o 
 -11   5  13      920.79      960.82     72.72 o 
  -9   5  13      419.29      385.65     41.89 o 
  -7   5  13      614.99      627.31    104.41 o 
  -5   5  13    22170.36    22452.69    604.93 o 
  -3   5  13     4942.24     4794.13    135.96 o 
  -1   5  13    12313.79    12062.69    328.04 o 
   1   5  13      271.39      300.09     22.50 o 
   3   5  13     4685.04     4498.46    158.90 o 
   5   5  13     4399.32     4275.37    127.34 o 
   7   5  13      234.17      282.93     33.23 o 
   9   5  13      336.82      449.54     41.59 o 
  11   5  13      185.27      360.64     88.41 o 
 -12   6  13       94.83        6.25     52.08 o 
 -10   6  13     3324.12     3355.67    145.18 o 
  -8   6  13      793.36      995.34    111.27 o 
  -6   6  13     5256.12     6108.94    211.37 o 
  -4   6  13     4653.05     4708.59    165.89 o 
  -2   6  13     3882.67     4045.33    118.14 o 
   0   6  13     8378.07     8090.19    239.24 o 
   2   6  13     6146.94     5318.42    152.90 o 
   4   6  13     2461.48     2363.81     95.55 o 
   6   6  13     1362.71     1460.16     61.02 o 
   8   6  13     3818.95     3877.01    125.28 o 
  10   6  13      475.92      385.95     85.66 o 
 -13   7  13      185.02      198.65     64.02 o 
 -11   7  13      928.42     1077.60     80.15 o 
  -9   7  13     1100.59      988.10     64.52 o 
  -7   7  13       51.07       47.97     35.42 o 
  -5   7  13    11286.59    11753.03    391.07 o 
  -3   7  13        0.10      -11.97     30.00 o 
  -1   7  13     5072.92     4971.75    143.85 o 
   1   7  13     1569.23     1383.65     55.91 o 
   3   7  13      163.83      155.39     30.30 o 
   5   7  13      990.96     1059.44     63.59 o 
   7   7  13     1731.93     1536.74     66.96 o 
   9   7  13     3638.35     3169.60    131.86 o 
 -12   8  13      136.87      357.91    148.16 o 
 -10   8  13     1358.90     1434.72     79.49 o 
  -8   8  13     1622.99     1729.75     83.95 o 
  -6   8  13      860.66      854.21     58.28 o 
  -4   8  13      977.54     1428.53    112.03 o 
  -2   8  13      403.97      570.46     39.23 o 
   0   8  13     1223.06     1056.16     50.08 o 
   2   8  13     2328.29     2127.92     87.22 o 
   4   8  13      394.90      294.10     42.39 o 
   6   8  13      189.77      280.56     43.43 o 
   8   8  13      207.73      155.90     88.26 o 
  10   8  13        0.79        6.10     78.04 o 
 -11   9  13      552.47      665.19     97.25 o 
  -9   9  13     1116.70     1107.56    126.51 o 
  -7   9  13     1288.12     1265.01     71.92 o 
  -5   9  13     5856.16     6295.31    220.19 o 
  -3   9  13     1015.07      981.94    126.21 o 
  -1   9  13     4685.44     4481.54    134.62 o 
   1   9  13      366.97      321.83     38.90 o 
   3   9  13     1538.40     1429.54     62.44 o 
   5   9  13     1091.21     1038.87     69.73 o 
   7   9  13     1009.03      910.29     95.11 o 
   9   9  13     1250.18     1200.14     81.57 o 
 -10  10  13     1161.46     1307.52    123.77 o 
  -8  10  13       15.42       -7.42     42.62 o 
  -6  10  13       71.30       82.47     42.41 o 
  -4  10  13      390.90      509.86     50.11 o 
  -2  10  13     2618.65     2587.40    107.49 o 
   0  10  13     2009.02     1985.94    119.50 o 
   2  10  13     3388.17     3218.79    233.21 o 
   4  10  13     2761.36     2815.02    162.49 o 
   6  10  13       17.36      -72.25     66.46 o 
   8  10  13     1128.71     1054.49    103.04 o 
  -9  11  13      246.42      139.93     49.07 o 
  -7  11  13      853.63      800.88     65.19 o 
  -5  11  13      249.22      235.98     46.26 o 
  -3  11  13      370.32      337.87     47.86 o 
  -1  11  13     2184.19     1841.98     88.60 o 
   1  11  13        1.14      198.93     45.27 o 
   3  11  13      504.77      556.73     59.20 o 
   5  11  13      481.84      258.21     74.38 o 
   7  11  13       31.40        6.10     75.30 o 
  -8  12  13       74.71      178.53     50.69 o 
  -6  12  13      798.25      817.63     65.16 o 
  -4  12  13      851.50      861.69     66.74 o 
  -2  12  13      178.04      112.27     44.83 o 
   0  12  13      440.12      483.94     87.65 o 
   2  12  13      440.12      476.97    101.21 o 
   4  12  13      342.09      356.09     60.54 o 
   6  12  13      167.81      103.04     79.26 o 
   8  12  13       14.15       41.77     80.48 o 
  -7  13  13        7.98      -23.66     47.16 o 
  -5  13  13     2430.70     2453.61    110.78 o 
  -3  13  13        0.94       33.91     45.38 o 
  -1  13  13      820.67      744.44     65.38 o 
   1  13  13      112.23       50.35     47.50 o 
   3  13  13      814.46      782.45     70.66 o 
   5  13  13      140.47       48.17     82.92 o 
  -6  14  13      470.21      570.92     63.20 o 
  -4  14  13      916.12      936.28     72.75 o 
  -2  14  13      538.84      459.22     58.63 o 
   0  14  13      308.86      283.81     55.39 o 
   2  14  13       49.83      -16.20     52.37 o 
   4  14  13      110.73      109.59     64.01 o 
  -5  15  13       24.06       -5.82     52.03 o 
  -3  15  13        4.78       85.35     51.94 o 
  -1  15  13       65.57       13.28     51.89 o 
   1  15  13       80.46      156.24     57.76 o 
   3  15  13       37.47       47.34     61.30 o 
 -14   0  14        3.03       37.19     80.18 o 
 -12   0  14     2478.32     1995.88    139.62 o 
 -10   0  14       95.70      116.76     55.48 o 
  -8   0  14      360.82      219.19     45.42 o 
  -6   0  14     2628.89     2636.56    146.94 o 
  -4   0  14    23197.88    21091.04    937.43 o 
  -2   0  14    13234.82    13384.93    600.26 o 
   0   0  14    17980.28    17296.52    771.89 o 
   2   0  14    15429.95    14938.78    669.16 o 
   4   0  14     6449.81     5839.31    199.24 o 
   6   0  14    13956.82    14171.85    468.07 o 
   8   0  14        4.61      -20.75     29.74 o 
  10   0  14     1162.22     1251.12    122.25 o 
 -13   1  14     1512.80     1517.25     90.64 o 
 -11   1  14     1636.93     1699.71     86.12 o 
  -9   1  14      802.05      978.55     46.91 o 
  -7   1  14     5576.12     5125.54    145.21 o 
  -5   1  14      207.69      721.86     39.54 o 
  -3   1  14     2880.46     2294.11     84.39 o 
  -1   1  14      438.12      447.28     35.78 o 
   1   1  14     7963.13     7273.51    196.08 o 
   3   1  14       41.87       68.42     13.36 o 
   5   1  14      275.99      313.69     22.39 o 
   7   1  14      240.72      246.64     29.10 o 
   9   1  14        6.79       21.05     39.86 o 
 -14   2  14        8.19      469.38     65.23 o 
 -12   2  14      342.02      283.36     69.35 o 
  -8   2  14      296.01      321.22     28.76 o 
  -6   2  14      577.77      968.87     48.70 o 
  -4   2  14     4775.04     4675.03    129.92 o 
  -2   2  14     3043.60     3008.53     91.92 o 
   0   2  14     2876.99     3536.29    100.94 o 
   2   2  14       14.22       12.11     13.56 o 
   4   2  14     1926.84     1824.51     53.71 o 
   6   2  14      125.04       49.36     25.57 o 
   8   2  14      329.92      460.54     35.98 o 
  10   2  14       10.10       17.07     66.15 o 
 -13   3  14     1734.02     1691.84     96.75 o 
 -11   3  14     2974.15     2755.28    118.65 o 
  -9   3  14      506.78      506.49     36.06 o 
  -7   3  14      425.06     1039.13     54.39 o 
  -5   3  14        4.85      181.46     28.45 o 
  -3   3  14    10004.17     9433.69    312.16 o 
  -1   3  14     4491.85     4796.22    164.61 o 
   1   3  14     2790.56     2100.22     65.01 o 
   3   3  14     2013.04     1778.94     60.45 o 
   5   3  14     3141.20     2991.17     93.14 o 
   7   3  14       61.00       59.61     26.28 o 
   9   3  14      611.68      619.16     58.91 o 
 -14   4  14      223.48      155.57     61.42 o 
 -12   4  14     2350.00     2113.45    105.28 o 
 -10   4  14      622.79      687.49     43.65 o 
  -8   4  14     1960.63     1916.07     67.78 o 
  -6   4  14    10589.64    10468.97    347.87 o 
  -4   4  14    16342.59    16249.31    437.77 o 
  -2   4  14      980.21      968.73     38.67 o 
   0   4  14      653.51      635.90     32.44 o 
   2   4  14     4341.85     4167.58    104.68 o 
   4   4  14     3430.58     3178.42     97.29 o 
   6   4  14     2926.72     3003.22     96.79 o 
   8   4  14      531.99      582.89     51.88 o 
  10   4  14      742.41      910.90    114.93 o 
 -13   5  14      754.16      877.83     78.10 o 
 -11   5  14       71.77      104.12     49.24 o 
  -9   5  14      433.29      581.25     40.50 o 
  -7   5  14     3879.80     3931.82    143.37 o 
  -5   5  14     7387.84     7835.95    217.93 o 
  -3   5  14     4939.71     5205.89    147.45 o 
  -1   5  14      895.61      921.21     84.73 o 
   1   5  14     4373.91     4217.60    110.58 o 
   3   5  14      150.90      108.64     29.66 o 
   5   5  14      104.70      209.69     27.91 o 
   7   5  14       74.68      101.99     29.47 o 
   9   5  14     1255.75     1148.75     75.46 o 
 -12   6  14        6.09      -75.76     50.51 o 
  -8   6  14     3843.29     3621.47    136.55 o 
  -6   6  14    12846.24    13200.20    438.02 o 
  -4   6  14       58.77      107.41     34.45 o 
  -2   6  14       24.60      113.86     22.69 o 
   0   6  14       37.20       23.63     18.65 o 
   2   6  14      248.93      327.06     47.10 o 
   4   6  14       21.43       49.17     30.68 o 
   6   6  14        7.77       21.62     27.53 o 
   8   6  14      341.64      455.11     49.62 o 
 -13   7  14     1128.28     1138.68     90.31 o 
 -11   7  14      477.16      630.52     80.48 o 
  -9   7  14     2557.93     2502.24    142.06 o 
  -7   7  14      467.35      575.51     49.87 o 
  -5   7  14      413.74      465.82     66.46 o 
  -3   7  14     3064.85     3209.41    121.05 o 
  -1   7  14        2.09       50.08     25.23 o 
   1   7  14    10427.11     9621.94    300.96 o 
   3   7  14      175.79       46.64     32.74 o 
   5   7  14     1142.32     1132.85     65.85 o 
   7   7  14       47.38       33.17     40.01 o 
   9   7  14      593.42      716.27     65.19 o 
 -12   8  14     2436.98     1980.08    130.02 o 
 -10   8  14      533.13      676.85     77.43 o 
  -8   8  14     3227.22     3200.05    126.57 o 
  -6   8  14      765.29      749.38     56.67 o 
  -4   8  14    18615.84    19130.29    638.21 o 
  -2   8  14     4611.92     4386.81    159.68 o 
   0   8  14       56.34       53.94     28.01 o 
   2   8  14     1896.10     1786.34     68.52 o 
   4   8  14       56.14      -23.91     67.83 o 
   6   8  14      683.49      756.65     85.36 o 
   8   8  14      762.79      707.84     61.37 o 
 -11   9  14       69.32        7.62     74.99 o 
  -9   9  14       16.66       40.25     44.17 o 
  -7   9  14     2257.84     2006.26     91.95 o 
  -5   9  14       61.12      103.90     39.60 o 
  -3   9  14     1808.85     1964.07     96.33 o 
  -1   9  14      437.05      407.76     45.38 o 
   1   9  14      384.74      468.44     49.57 o 
   3   9  14       25.00       -4.45     43.49 o 
   5   9  14      475.57      558.49     74.69 o 
   7   9  14      100.50      109.31     46.80 o 
   9   9  14      157.14      252.11     65.54 o 
 -10  10  14      125.78      214.62     80.18 o 
  -8  10  14       59.91       13.51     43.67 o 
  -6  10  14       30.52       13.67     41.33 o 
  -4  10  14     5400.04     5337.16    192.39 o 
  -2  10  14        1.46      113.07     40.74 o 
   0  10  14     1106.35      915.04     64.99 o 
   2  10  14       55.21      315.83     65.54 o 
   4  10  14      989.97     1015.47    100.60 o 
   6  10  14       86.14       64.02     65.54 o 
   8  10  14      641.83      455.15     75.30 o 
  -9  11  14      618.21      687.81     64.15 o 
  -7  11  14      682.71      746.93     63.90 o 
  -5  11  14      118.58       98.06     44.62 o 
  -3  11  14     1776.03     1831.44     88.44 o 
  -1  11  14        5.12       -7.17     51.22 o 
   1  11  14     3201.61     2715.69    157.30 o 
   3  11  14        8.02       39.44     74.38 o 
   5  11  14      321.79      243.88     79.57 o 
   7  11  14       53.86       12.50     75.30 o 
  -8  12  14     1348.10     1292.87     80.09 o 
  -6  12  14      235.11      312.38     52.18 o 
  -4  12  14     1212.32     1426.33     79.46 o 
  -2  12  14       22.98       47.53     43.54 o 
   0  12  14      402.96      449.62     54.64 o 
   2  12  14      347.22      280.07     52.94 o 
   4  12  14        8.09       70.12     73.47 o 
   6  12  14      845.25      792.62     96.64 o 
  -7  13  14       16.03      -49.75     47.43 o 
  -5  13  14      100.59      220.86     51.19 o 
  -3  13  14      338.88      362.19     53.43 o 
  -1  13  14      102.20      204.47     56.09 o 
   1  13  14       34.90       42.70     47.80 o 
   3  13  14      443.69      488.52     62.54 o 
   5  13  14      146.40      -17.99     81.40 o 
  -6  14  14      249.01      215.61     55.68 o 
  -4  14  14      637.10      763.06     77.28 o 
  -2  14  14        2.62       18.13     47.63 o 
   0  14  14       51.66       63.34     50.04 o 
   2  14  14        0.89       13.30     52.80 o 
   4  14  14      216.64       85.05     84.44 o 
  -3  15  14      679.03      677.71     66.90 o 
  -1  15  14        9.38       51.07     51.18 o 
   1  15  14      576.91      561.53     68.40 o 
 -13   1  15       41.31      297.41     57.21 o 
 -11   1  15     2884.63     2652.09    114.57 o 
  -9   1  15     2620.49     2261.41     75.32 o 
  -7   1  15     2292.72     2643.62    157.49 o 
  -5   1  15     4492.51     4106.11    100.27 o 
  -3   1  15     5641.02     5049.80    168.68 o 
  -1   1  15     5520.83     4945.29    165.44 o 
   1   1  15     1251.26     1346.40     46.81 o 
   3   1  15     6577.82     6249.93    134.92 o 
   5   1  15     1627.10     1571.27     49.37 o 
   7   1  15     3310.73     3471.35    108.33 o 
   9   1  15      137.15      154.87     63.41 o 
 -14   2  15     2674.86     2746.51    130.17 o 
 -12   2  15      724.47      766.53     68.60 o 
 -10   2  15     6826.61     6310.10    180.81 o 
  -8   2  15        9.47        5.03     23.32 o 
  -6   2  15     3316.13     3455.16    101.09 o 
  -4   2  15     8952.90     8391.15    225.71 o 
  -2   2  15    18419.35    16970.17    536.43 o 
   0   2  15     8551.44     7914.65    256.84 o 
   2   2  15     8003.54     7259.30    172.14 o 
   4   2  15       10.99        9.11     16.40 o 
   6   2  15     2907.45     3240.40    101.81 o 
   8   2  15     1858.68     1984.08     75.18 o 
 -13   3  15        2.32      345.67     61.12 o 
 -11   3  15     2200.08     2131.01    148.31 o 
  -9   3  15     1107.87      944.21     48.41 o 
  -7   3  15     8718.10     8431.76    233.54 o 
  -5   3  15     6314.68     6388.27    178.10 o 
  -3   3  15     2157.68     2231.05    240.99 o 
  -1   3  15    14359.26    13929.62    697.05 o 
   1   3  15       35.37       48.66     15.31 o 
   3   3  15     7005.88     6617.85    185.37 o 
   5   3  15      316.75      376.10     29.70 o 
   7   3  15      252.54      393.31     34.32 o 
 -14   4  15      255.56      226.83     63.62 o 
 -12   4  15      328.01      650.97    184.13 o 
 -10   4  15        1.33       34.18     30.26 o 
  -8   4  15     1626.98     1647.89     62.78 o 
  -6   4  15      423.48      427.18     38.90 o 
  -4   4  15      164.21      231.41     47.71 o 
  -2   4  15    10897.84    11074.81    391.59 o 
   0   4  15     2032.89     1963.59     64.24 o 
   2   4  15     1945.99     1890.08     64.19 o 
   4   4  15      919.97     1002.95     54.18 o 
   6   4  15      472.61      437.45     34.73 o 
   8   4  15       42.51        6.42     36.85 o 
 -13   5  15      294.91      381.59     64.52 o 
 -11   5  15      115.23      124.78     50.42 o 
  -9   5  15     2081.12     2076.43     75.32 o 
  -7   5  15     2348.85     2476.75    100.53 o 
  -5   5  15     3709.89     3959.99    142.66 o 
  -3   5  15     4692.96     4892.74    144.24 o 
  -1   5  15     2062.72     1953.96     70.02 o 
   1   5  15       15.78       45.84     23.02 o 
   3   5  15     1426.04     1432.76     81.09 o 
   5   5  15      161.62      124.06     27.28 o 
   7   5  15      417.53      514.49     48.08 o 
   9   5  15      285.44      310.34     61.89 o 
 -12   6  15      170.03      176.93     57.01 o 
 -10   6  15     2240.38     2189.05     81.52 o 
  -8   6  15      846.56      858.81     60.78 o 
  -6   6  15      600.20      712.31     54.46 o 
  -4   6  15        5.23       62.58     70.73 o 
  -2   6  15    15417.86    15647.29    424.68 o 
   0   6  15     4137.60     3720.00    136.84 o 
   2   6  15     6634.52     6128.13    175.63 o 
   4   6  15     2061.81     1789.23     66.43 o 
   6   6  15      778.85      763.17     86.73 o 
   8   6  15     1203.83     1178.54     75.78 o 
 -11   7  15      238.60      149.32     53.86 o 
  -9   7  15      720.20     1143.23    103.35 o 
  -7   7  15        4.77      -27.35     37.15 o 
  -5   7  15      685.19      691.97     99.69 o 
  -3   7  15     1112.50     1872.66    184.13 o 
  -1   7  15     5012.97     4816.76    171.27 o 
   1   7  15      575.25      667.70     52.08 o 
   3   7  15        6.10      -77.74     51.83 o 
   5   7  15      858.01      869.55     77.59 o 
   7   7  15      946.04      903.20     67.73 o 
   9   7  15      124.33       72.25     57.62 o 
 -12   8  15      123.18      356.01    105.17 o 
 -10   8  15      866.06      678.09     60.33 o 
  -8   8  15      126.31      245.83     58.53 o 
  -6   8  15      215.98      109.57     39.76 o 
  -4   8  15     5069.33     5613.08    197.75 o 
  -2   8  15        4.00       29.26     55.94 o 
   0   8  15      748.69      667.73     56.33 o 
   2   8  15     2106.72     1835.91     87.30 o 
   4   8  15       40.78       -4.27     55.79 o 
   6   8  15      827.87      792.45     62.61 o 
   8   8  15       12.31       77.13     58.84 o 
 -11   9  15      220.03      169.50     83.83 o 
  -9   9  15     1806.35     1920.49     94.62 o 
  -7   9  15      212.81      323.98     47.74 o 
  -5   9  15      452.73      481.30     61.73 o 
  -3   9  15      795.38      929.89     62.94 o 
  -1   9  15       21.75       24.99     37.14 o 
   1   9  15     1174.92     1053.07     68.44 o 
   3   9  15     1389.29     1331.28     79.63 o 
   5   9  15       28.55       54.57     58.53 o 
   7   9  15     1440.15     1498.36    116.15 o 
   9   9  15       88.13      124.38     64.02 o 
 -10  10  15     1866.85     1685.84    138.71 o 
  -8  10  15      216.37      228.69     47.92 o 
  -6  10  15      428.10      406.07     50.80 o 
  -4  10  15      121.53      257.16     46.11 o 
  -2  10  15     3519.44     3548.98    137.67 o 
   0  10  15      177.95      158.30     70.12 o 
   2  10  15     3844.50     3553.37    246.47 o 
   4  10  15     2209.81     1960.52    132.31 o 
   6  10  15      231.76      262.17     71.34 o 
   8  10  15      114.91      130.17     66.46 o 
  -9  11  15      158.77      177.75     50.74 o 
  -7  11  15       18.32      -16.37     44.65 o 
  -5  11  15      316.92      261.20     48.94 o 
  -3  11  15      144.61      173.75     46.11 o 
  -1  11  15      390.31      331.01     56.86 o 
   1  11  15       76.54      226.11     47.62 o 
   3  11  15      361.19      326.28     92.83 o 
   5  11  15       14.57       71.03     73.77 o 
   7  11  15       39.16       36.28     65.24 o 
  -8  12  15        0.27       56.49     49.13 o 
  -6  12  15      268.35      199.23     50.52 o 
  -4  12  15     1262.94     1195.59     87.95 o 
  -2  12  15      999.87     1046.65     71.35 o 
   0  12  15        8.64      165.24     48.22 o 
   2  12  15       57.92       28.26     54.42 o 
   4  12  15        0.71       28.35     70.73 o 
   6  12  15       46.87      -12.50     79.26 o 
  -7  13  15      354.29      391.98     58.08 o 
  -5  13  15      841.78      795.18     68.44 o 
  -3  13  15      263.84      333.72     53.55 o 
  -1  13  15      769.77      706.98     64.53 o 
   1  13  15        0.70       -4.28     47.83 o 
   3  13  15     1400.82     1299.44     86.93 o 
   5  13  15       24.34       22.56     85.05 o 
  -6  14  15      283.40      217.82     62.19 o 
  -4  14  15      178.43      180.70     53.34 o 
  -2  14  15      394.00      360.59     56.55 o 
   0  14  15      199.40      131.14     52.53 o 
   2  14  15      142.88      124.98     55.60 o 
   4  14  15        3.02      -36.89     84.44 o 
  -3  15  15        2.19      105.96     52.69 o 
  -1  15  15      623.09      615.68     66.07 o 
   1  15  15      128.81      138.73     97.55 o 
 -14   0  16      325.71      234.74     89.63 o 
 -12   0  16     2188.72     1972.10    140.54 o 
 -10   0  16       44.96       77.13     55.79 o 
  -8   0  16    11872.48    11572.54    384.11 o 
  -6   0  16      428.85      415.92     35.13 o 
  -4   0  16     7872.21     7121.40    329.24 o 
  -2   0  16     3551.24     3437.54    171.63 o 
   0   0  16     6462.89     5964.17    279.86 o 
   2   0  16    16900.72    15931.99    715.19 o 
   4   0  16     2632.00     2545.29     96.57 o 
   6   0  16     1269.89     1466.51     71.98 o 
   8   0  16       10.02       59.14     48.17 o 
 -13   1  16     1707.11     1315.90     88.37 o 
 -11   1  16        8.67      219.50     63.71 o 
  -9   1  16      341.27      553.31     60.21 o 
  -7   1  16      610.96      646.35     81.57 o 
  -5   1  16      123.80      169.63     24.54 o 
  -3   1  16     5800.17     5194.87    174.18 o 
  -1   1  16     7481.58     6820.43    224.40 o 
   1   1  16      594.50      428.33     37.37 o 
   3   1  16     8489.98     8137.03    193.05 o 
   5   1  16     2726.93     2738.15     74.58 o 
   7   1  16      149.22      242.75     30.08 o 
 -14   2  16      198.96     1045.96    122.86 o 
 -12   2  16       13.59       72.93     94.81 o 
 -10   2  16      795.24     1041.38     92.37 o 
  -8   2  16       22.91      -32.10     24.56 o 
  -6   2  16      119.21      151.36     24.18 o 
  -4   2  16      383.16      578.82     44.08 o 
  -2   2  16       81.67      239.92     43.29 o 
   0   2  16     1486.73     1555.89     67.14 o 
   2   2  16      396.85      602.59     35.96 o 
   4   2  16       80.92       55.49     17.47 o 
   6   2  16     2087.23     2109.02     74.41 o 
   8   2  16      595.10      632.57     69.20 o 
 -13   3  16     4873.15     4190.83    171.90 o 
 -11   3  16      287.03      355.46     72.56 o 
  -9   3  16     2925.86     2902.36     93.32 o 
  -7   3  16       28.57      114.32     45.73 o 
  -5   3  16     1020.71     1039.18     90.88 o 
  -3   3  16    15283.36    14107.03    461.87 o 
  -1   3  16     9082.91     8977.60    299.35 o 
   1   3  16     4591.92     3976.93    140.65 o 
   3   3  16       22.48       76.94     25.19 o 
   5   3  16       13.78        5.99     22.80 o 
   7   3  16        0.55      -21.82     33.19 o 
 -12   4  16     3549.10     3346.66    143.02 o 
 -10   4  16      264.38      221.79     35.64 o 
  -8   4  16     6482.01     6673.99    189.91 o 
  -6   4  16        0.52       -5.93     30.00 o 
  -4   4  16     3127.22     3399.02    111.71 o 
  -2   4  16      659.63      602.38     60.21 o 
   0   4  16     8739.48     9001.60    248.06 o 
   2   4  16     8372.03     7922.65    267.71 o 
   4   4  16     1897.54     2134.05     72.38 o 
   6   4  16     1208.33     1246.19    109.90 o 
   8   4  16      905.40      920.36     92.07 o 
 -13   5  16      738.02      609.47     72.30 o 
 -11   5  16       22.41       42.27     84.60 o 
  -9   5  16      381.58      504.21     93.26 o 
  -7   5  16     3712.82     3380.74    143.59 o 
  -5   5  16      208.78      188.59     35.32 o 
  -3   5  16     8792.13     8414.33    329.52 o 
  -1   5  16     1243.99     1308.48     50.67 o 
   1   5  16     5623.31     4950.65    175.68 o 
   3   5  16      126.51      158.17     31.84 o 
   5   5  16        9.67       17.12     33.46 o 
   7   5  16      209.74      285.04     59.75 o 
 -12   6  16        9.68      -23.98     54.11 o 
 -10   6  16        1.38      261.69     43.66 o 
  -8   6  16     1235.98     1118.98     67.88 o 
  -6   6  16      236.40      196.37     38.91 o 
  -4   6  16       34.10      -10.85     72.25 o 
  -2   6  16      686.54      938.69     56.67 o 
   0   6  16      749.60      725.30     71.18 o 
   2   6  16      118.85      173.64     51.67 o 
   4   6  16     2351.88     2245.84    115.39 o 
   6   6  16       20.81       16.46     51.83 o 
   8   6  16      161.79      210.96     61.58 o 
 -11   7  16       51.50      -11.60     50.97 o 
  -9   7  16     5847.34     6350.69    224.98 o 
  -7   7  16      427.14      517.71     50.92 o 
  -5   7  16       10.17      -39.11    101.82 o 
  -3   7  16    23827.61    25383.02    830.05 o 
  -1   7  16     1614.68     1692.25     78.55 o 
   1   7  16     1698.48     1382.78     74.80 o 
   3   7  16      775.66      593.86     75.60 o 
   5   7  16      616.83      634.71     74.38 o 
   7   7  16       45.90       74.38     58.23 o 
 -12   8  16     1867.59     1723.78    102.74 o 
 -10   8  16      221.48      118.77     47.77 o 
  -8   8  16     2016.19     2369.04    103.82 o 
  -6   8  16       27.64       38.64     39.88 o 
  -4   8  16     8007.41     8524.13    291.06 o 
  -2   8  16     1890.13     1916.25     86.01 o 
   0   8  16      915.05      922.73     61.91 o 
   2   8  16      704.51      624.92     55.12 o 
   4   8  16     1777.99     1630.06    117.37 o 
   6   8  16      371.45      354.24     68.29 o 
   8   8  16      596.31      644.16     78.65 o 
 -11   9  16      121.77       69.51     81.40 o 
  -9   9  16     1256.59     1190.05     82.01 o 
  -7   9  16     1394.24     1356.65     77.14 o 
  -5   9  16      470.31      395.18     56.70 o 
  -3   9  16     1168.52     1280.18     71.35 o 
  -1   9  16       93.14      123.48     40.06 o 
   1   9  16     1630.84     1527.43     81.05 o 
   3   9  16      193.86      102.74     63.10 o 
   5   9  16        3.66       48.17     60.06 o 
   7   9  16        5.92      113.41     62.50 o 
 -10  10  16      236.15      220.71     83.23 o 
  -8  10  16      288.44      257.30     65.39 o 
  -6  10  16        7.14      -15.88     41.58 o 
  -4  10  16     1762.63     1568.90     81.66 o 
  -2  10  16      921.91     1043.38     68.20 o 
   0  10  16       17.14      -19.61     50.45 o 
   2  10  16      279.74      373.37     52.04 o 
   4  10  16      795.48      657.57     83.83 o 
   6  10  16       26.64       82.62     64.63 o 
   8  10  16       20.98       25.61     63.10 o 
  -9  11  16     1101.08     1184.93     80.03 o 
  -7  11  16       13.56       17.85     45.42 o 
  -5  11  16       88.61       73.31     46.08 o 
  -3  11  16     1650.91     1676.15     85.99 o 
  -1  11  16     2177.32     1984.53     95.81 o 
   1  11  16      565.09      636.29     61.43 o 
   3  11  16       86.38      108.17     51.13 o 
   5  11  16     1695.82     1522.44    122.55 o 
   7  11  16        0.14       75.30     67.68 o 
  -8  12  16      972.01     1049.18     76.60 o 
  -6  12  16       98.78       21.61     47.16 o 
  -4  12  16     1326.99     1421.15     81.10 o 
  -2  12  16        0.84       82.43     46.52 o 
   0  12  16     1494.03     1344.14     82.33 o 
   2  12  16       96.42      134.53     51.49 o 
   4  12  16      703.43      567.94     89.32 o 
   6  12  16      337.68      289.00     78.96 o 
  -7  13  16        1.03       50.76     52.59 o 
  -5  13  16      267.49      239.87     71.95 o 
  -3  13  16      205.42      235.16     51.72 o 
  -1  13  16      149.50      128.74     50.28 o 
   1  13  16      250.76      171.64     53.57 o 
   3  13  16      109.90      177.02     58.15 o 
   5  13  16        5.21      -61.89     74.38 o 
  -4  14  16      198.19      172.43     54.32 o 
  -2  14  16      102.07      139.86     52.32 o 
   0  14  16        3.10       25.38     51.73 o 
   2  14  16       42.57       92.91     56.78 o 
 -13   1  17       58.64      266.70    105.63 o 
 -11   1  17     4412.22     3679.24    146.91 o 
  -9   1  17     4412.72     3669.92    111.46 o 
  -7   1  17     7308.96     6637.24    185.93 o 
  -5   1  17       15.02       82.32     29.10 o 
  -3   1  17      791.22      853.72     50.55 o 
  -1   1  17     6653.50     6278.87    208.99 o 
   1   1  17      299.08      392.84     27.94 o 
   3   1  17      272.64      420.65     29.46 o 
   5   1  17      950.35     1029.35     60.02 o 
   7   1  17     1282.67     1255.69     96.64 o 
 -12   2  17     2139.12     1719.67     93.22 o 
 -10   2  17      214.72      363.01     36.20 o 
  -8   2  17        2.75       -6.46     37.38 o 
  -6   2  17     3920.72     3700.56    108.72 o 
  -4   2  17      527.13      469.08     39.85 o 
  -2   2  17    12138.46    11344.60    364.30 o 
   0   2  17       39.89       10.52     28.45 o 
   2   2  17     3458.56     3388.74    100.79 o 
   4   2  17      701.18      811.23     41.95 o 
   6   2  17     2398.61     2265.68    132.92 o 
   8   2  17     1881.38     1808.70    121.64 o 
 -11   3  17     1883.29     1985.88     97.65 o 
  -9   3  17      421.61      811.92     56.86 o 
  -7   3  17     9357.64     8972.52    248.77 o 
  -5   3  17     3732.52     3535.35    104.24 o 
  -3   3  17      201.90      246.65     27.90 o 
  -1   3  17     3015.66     2919.78    121.64 o 
   1   3  17     1937.96     1767.50     75.15 o 
   3   3  17       30.02       60.82     24.33 o 
   5   3  17      417.12      416.13     60.06 o 
   7   3  17        7.14       73.17     51.52 o 
 -12   4  17      191.20      349.36     81.70 o 
 -10   4  17      567.51      550.21     42.95 o 
  -8   4  17      504.59     1139.00     69.81 o 
  -6   4  17       21.81       32.83     31.70 o 
  -4   4  17     4358.49     4145.87    147.21 o 
  -2   4  17       15.44       -6.59     26.67 o 
   0   4  17      461.49      794.57     49.62 o 
   2   4  17      480.60      740.16     89.47 o 
   4   4  17      168.92      295.40     56.70 o 
   6   4  17      223.22      217.36     54.87 o 
   8   4  17       22.60      -80.94     53.96 o 
 -13   5  17      247.78      411.06     64.82 o 
 -11   5  17     2211.19     2271.27    110.57 o 
  -9   5  17      421.41      520.20     42.04 o 
  -7   5  17     2212.53     2261.57     95.41 o 
  -5   5  17      371.41      323.59     38.87 o 
  -3   5  17      705.39      725.14    101.97 o 
  -1   5  17      810.26      886.15     54.30 o 
   1   5  17     4219.63     4265.55    126.78 o 
   3   5  17     8800.42     8520.68    398.14 o 
   5   5  17      456.08      392.04     65.24 o 
   7   5  17      638.31      731.65     86.88 o 
 -12   6  17     1544.86     1457.92     93.44 o 
 -10   6  17     2605.49     2355.94     97.44 o 
  -8   6  17     1261.61     1184.27     70.84 o 
  -6   6  17     2093.72     2106.81     91.59 o 
  -4   6  17     1369.61     1254.55    111.88 o 
  -2   6  17     9106.79     9091.35    305.77 o 
   0   6  17      446.72      511.72     51.06 o 
   2   6  17     5365.98     5055.09    250.90 o 
   4   6  17     1292.20     1193.20     99.99 o 
   6   6  17      536.78      564.59     74.08 o 
   8   6  17       89.88      106.70     58.53 o 
 -11   7  17      557.32      628.15     67.04 o 
  -9   7  17      543.38      858.50     67.73 o 
  -7   7  17       14.26      -20.65     40.56 o 
  -5   7  17      268.41      220.46     40.70 o 
  -3   7  17     4269.06     4668.43    168.03 o 
  -1   7  17     2238.92     2011.04     87.73 o 
   1   7  17      602.01      583.37    130.02 o 
   3   7  17     2209.12     1961.74    128.34 o 
   5   7  17        0.02       -0.30     53.65 o 
   7   7  17      876.87      904.20     96.03 o 
 -10   8  17       41.42       -3.13    108.07 o 
  -8   8  17      163.57      233.80     48.55 o 
  -6   8  17     2309.74     2270.15     99.37 o 
  -4   8  17      836.85     1032.08     99.99 o 
  -2   8  17     2187.46     2091.71    160.20 o 
   0   8  17      486.59      575.61     69.35 o 
   2   8  17        1.85      -50.56     40.09 o 
   4   8  17       19.14       43.90     58.53 o 
   6   8  17     1116.66      964.56     98.77 o 
   8   8  17       30.51       67.37     62.19 o 
 -11   9  17     1207.43     1190.15    124.99 o 
  -9   9  17        6.86      -18.55     52.43 o 
  -7   9  17     1657.56     1728.10     87.56 o 
  -5   9  17       61.63       -7.61     44.36 o 
  -3   9  17     1502.18     1479.07     77.81 o 
  -1   9  17     1630.69     1505.59     78.78 o 
   1   9  17      370.49      366.83     48.25 o 
   3   9  17     1465.09     1191.98    104.87 o 
   5   9  17     1385.02     1284.96    110.66 o 
   7   9  17      685.96      799.94     95.72 o 
 -10  10  17      985.56      859.99    107.61 o 
  -8  10  17       65.97       12.90     46.16 o 
  -6  10  17     1909.95     1807.12     89.22 o 
  -4  10  17        0.05      -43.40     41.05 o 
  -2  10  17     1544.23     1802.55     88.37 o 
   0  10  17       81.41      117.03     45.13 o 
   2  10  17      184.87      286.21     50.88 o 
   4  10  17       47.62        3.66     64.63 o 
   6  10  17      578.82      626.78     84.44 o 
   8  10  17       32.48       86.27     67.68 o 
  -9  11  17       50.86       48.28     50.74 o 
  -7  11  17       12.65        4.67     46.06 o 
  -5  11  17      379.32      303.36     51.38 o 
  -3  11  17        3.66      -31.95     47.86 o 
  -1  11  17      138.80      292.00     49.86 o 
   1  11  17        0.03        2.35     45.24 o 
   3  11  17      129.73      126.91     52.91 o 
   5  11  17       81.94      220.41     73.17 o 
   7  11  17      255.34      162.49     72.56 o 
  -8  12  17       53.86       71.19     50.71 o 
  -6  12  17      145.16      160.78     51.00 o 
  -4  12  17      122.06       85.67     47.20 o 
  -2  12  17     1577.25     1331.00     80.18 o 
   0  12  17       10.68      121.86     49.63 o 
   2  12  17       58.31       20.59     51.22 o 
   4  12  17        4.59       75.91     73.47 o 
  -5  13  17      257.74      263.99     54.54 o 
  -3  13  17       94.66       49.69     48.07 o 
  -1  13  17      369.05      401.23     56.63 o 
   1  13  17       51.28       52.17     50.77 o 
   3  13  17      482.77      488.73     67.30 o 
  -4  14  17        0.58      -72.82     48.55 o 
  -2  14  17      415.75      433.45     81.24 o 
   0  14  17        7.99      -35.04     51.47 o 
   2  14  17      149.88      212.04     60.89 o 
 -12   0  18     4454.44     4469.77    248.15 o 
 -10   0  18     1068.31     1059.98     94.50 o 
  -8   0  18     3258.58     3450.24    127.55 o 
  -6   0  18     6351.06     5579.56    191.79 o 
  -4   0  18      158.58       96.03     40.85 o 
  -2   0  18      891.30     1039.55     80.48 o 
   0   0  18    14937.90    13842.21    625.87 o 
   2   0  18      477.40      505.14     61.28 o 
   4   0  18     1959.92     2322.38    131.70 o 
   6   0  18      110.72      130.48     50.00 o 
   8   0  18     7208.74     7840.85    369.79 o 
 -13   1  18     1268.79      938.49     78.03 o 
 -11   1  18        9.23      181.08     65.54 o 
  -9   1  18     1920.51     1995.49    140.10 o 
  -7   1  18       46.12       96.38     23.65 o 
  -5   1  18     9550.68     8946.85    291.44 o 
  -3   1  18     4905.82     4649.75    159.73 o 
  -1   1  18     7454.07     6416.35    213.73 o 
   1   1  18     6683.86     6405.95    214.59 o 
   3   1  18      568.49      612.16     49.45 o 
   5   1  18     2180.11     2348.56     95.49 o 
   7   1  18      209.85      246.93     57.31 o 
 -12   2  18       54.77      153.41     51.70 o 
 -10   2  18     1258.15     1038.09     52.98 o 
  -8   2  18       15.54       34.90     40.99 o 
  -6   2  18      207.64      233.38     48.78 o 
  -4   2  18      723.25      662.33     48.61 o 
  -2   2  18      143.08      233.04     33.84 o 
   0   2  18      600.30      589.97     46.00 o 
   2   2  18     1317.95     1369.84     73.93 o 
   4   2  18       67.10      137.12     36.43 o 
   6   2  18        2.79       89.63     49.08 o 
   8   2  18        0.39      -84.14     57.01 o 
 -13   3  18     1314.84     1206.19     85.11 o 
 -11   3  18        2.15       38.72     65.85 o 
  -9   3  18     3114.30     3171.33    101.05 o 
  -7   3  18     2375.15     2681.96    136.70 o 
  -5   3  18     5730.49     5650.04    195.19 o 
  -3   3  18     2892.12     2567.36    108.38 o 
  -1   3  18     7987.15     7359.17    289.15 o 
   1   3  18     2083.56     1944.06    121.03 o 
   3   3  18      348.78      356.07     57.92 o 
   5   3  18     1762.47     1630.67    110.97 o 
   7   3  18      548.21      574.35     71.95 o 
 -12   4  18     1223.23     1321.91     88.16 o 
 -10   4  18     2645.70     2545.15     89.29 o 
  -8   4  18     8398.38     8448.12    237.18 o 
  -6   4  18     1080.73     1027.64     59.06 o 
  -4   4  18      674.87      572.49     58.99 o 
  -2   4  18      439.82      495.28     38.30 o 
   0   4  18    25780.54    23385.13    763.63 o 
   2   4  18      321.06      308.21     61.89 o 
   4   4  18     3442.01     3428.09    182.00 o 
   6   4  18     1118.22     1106.62     93.90 o 
   8   4  18      167.20      209.43     65.24 o 
 -11   5  18      499.63      679.22     95.11 o 
  -9   5  18     2860.27     2578.77     89.15 o 
  -7   5  18      738.47      795.63     58.09 o 
  -5   5  18       44.58       44.80     68.59 o 
  -3   5  18      110.44       65.31     30.53 o 
  -1   5  18     1685.41      999.31     80.18 o 
   1   5  18     3083.30     3323.04    160.51 o 
   3   5  18      157.12      221.32     61.58 o 
   5   5  18      214.88      169.80     58.23 o 
   7   5  18       11.15       39.94     56.40 o 
 -12   6  18      227.56      354.62     83.38 o 
 -10   6  18      340.87      732.50    108.37 o 
  -8   6  18       31.55       11.99     41.38 o 
  -6   6  18      288.02      461.07     46.86 o 
  -4   6  18      945.73     1009.19     60.15 o 
  -2   6  18     1595.71     1642.67     76.08 o 
   0   6  18     2853.84     2884.88    114.79 o 
   2   6  18      901.46      974.62     97.25 o 
   4   6  18      246.99      134.44     61.28 o 
   6   6  18       71.33       59.75     59.14 o 
   8   6  18       26.93       33.84     58.23 o 
 -11   7  18        4.07      -26.19     51.30 o 
  -9   7  18     1240.00     1345.73     79.47 o 
  -7   7  18      541.99      473.03     52.38 o 
  -5   7  18     3953.49     4344.11    159.64 o 
  -3   7  18      323.52      425.42     43.84 o 
  -1   7  18     1058.77      978.14     62.33 o 
   1   7  18       19.70       17.21     37.63 o 
   3   7  18      117.99      140.54     61.58 o 
   5   7  18       48.73       70.12     59.14 o 
   7   7  18      648.93      549.65     77.74 o 
 -10   8  18     2061.32     1872.63     95.61 o 
  -8   8  18     1540.34     1585.44     85.12 o 
  -6   8  18     3023.98     3284.31    129.89 o 
  -4   8  18     1138.52     1302.57     72.64 o 
  -2   8  18     1784.81     1688.14     81.37 o 
   0   8  18     4758.32     4668.05    171.17 o 
   2   8  18      159.67      139.28     51.22 o 
   4   8  18      856.79      898.10     95.72 o 
   6   8  18      142.64       57.92     63.41 o 
   8   8  18      125.56      161.57     66.76 o 
  -9   9  18      934.96      796.57     69.51 o 
  -7   9  18      341.91      350.45     61.12 o 
  -5   9  18        5.91      -40.23     41.28 o 
  -3   9  18      671.44      718.49     60.86 o 
  -1   9  18      155.41      294.23     46.47 o 
   1   9  18     1380.53     1101.33     71.88 o 
   3   9  18      129.57       76.52     64.63 o 
   5   9  18       19.42       22.25     64.02 o 
   7   9  18       49.23       92.68     64.63 o 
 -10  10  18       44.03       44.81     78.96 o 
  -8  10  18       11.09      -82.97     66.31 o 
  -6  10  18      212.39      257.76     49.45 o 
  -4  10  18       10.18      -60.69     41.31 o 
  -2  10  18      748.89      736.31     63.46 o 
   0  10  18       23.08       94.00     44.35 o 
   2  10  18      999.77      772.93     68.22 o 
   4  10  18      557.59      586.54     85.05 o 
   6  10  18       80.19      125.30     67.07 o 
  -9  11  18      433.87      520.00     63.16 o 
  -7  11  18      285.24      226.99     52.15 o 
  -5  11  18      472.47      470.84     56.56 o 
  -3  11  18       90.96       83.30     45.24 o 
  -1  11  18     1961.06     1888.55    103.50 o 
   1  11  18      336.76      399.82     55.60 o 
   3  11  18      250.30      249.07     74.38 o 
   5  11  18     1085.18     1186.49    112.49 o 
  -6  12  18      140.27      221.29     53.49 o 
  -4  12  18      303.53      278.84     52.47 o 
  -2  12  18       10.17       24.12     46.06 o 
   0  12  18     1659.88     1461.38     85.13 o 
   2  12  18       16.79        2.51     49.15 o 
   4  12  18     1106.18     1028.58    110.05 o 
  -5  13  18      218.10      176.23     53.18 o 
  -3  13  18      213.46      172.41     52.06 o 
  -1  13  18        9.14        7.49     48.68 o 
   1  13  18      135.88      163.77     55.33 o 
   3  13  18       61.66       99.10     85.97 o 
  -2  14  18        3.27       28.95     51.35 o 
   0  14  18       52.50       24.57     58.68 o 
 -13   1  19        1.24       54.44     51.83 o 
 -11   1  19     3966.25     3667.59    147.33 o 
  -9   1  19        2.87       50.18     39.84 o 
  -7   1  19      409.10      548.74     34.09 o 
  -5   1  19      119.19      263.51     37.60 o 
  -3   1  19     2307.03     2198.30     88.70 o 
  -1   1  19     6229.36     5733.10    194.01 o 
   1   1  19     3711.15     3786.34    137.53 o 
   3   1  19      439.86      507.53     44.30 o 
   5   1  19      376.12      530.60     46.67 o 
   7   1  19      213.85      350.58     65.54 o 
 -12   2  19     1402.95     1239.68     92.22 o 
 -10   2  19     1881.32     1988.27     74.49 o 
  -8   2  19     3006.20     2720.11     87.57 o 
  -6   2  19     7769.57     8052.99    271.90 o 
  -4   2  19     1561.85     1452.52     69.72 o 
  -2   2  19     3580.86     3237.55    119.20 o 
   0   2  19       73.17       82.61     36.21 o 
   2   2  19     1727.48     1889.18     83.75 o 
   4   2  19     2110.52     2257.24     94.95 o 
   6   2  19      166.12      273.15     58.53 o 
   8   2  19       13.80      -85.05     56.70 o 
 -13   3  19       15.13       60.97     67.22 o 
 -11   3  19      421.38      400.83     83.38 o 
  -9   3  19      329.57      520.11    134.75 o 
  -7   3  19     5410.49     5047.87    146.05 o 
  -5   3  19     1273.51     1276.23    108.68 o 
  -3   3  19     1552.81     1431.57     63.40 o 
  -1   3  19     4646.96     4207.66    149.70 o 
   1   3  19     5104.01     5070.95    249.68 o 
   3   3  19      336.82      469.17     64.32 o 
   5   3  19       22.91       53.35     51.52 o 
   7   3  19      323.53      398.44     68.90 o 
 -12   4  19        9.30      107.56    108.99 o 
 -10   4  19        8.31      151.55    100.91 o 
  -8   4  19      541.23      992.21     96.33 o 
  -6   4  19      218.88      187.32     36.58 o 
  -4   4  19      558.68      497.75     42.02 o 
  -2   4  19     2493.62     2357.10     93.43 o 
   0   4  19     6092.60     6412.75    222.43 o 
   2   4  19     1051.72      895.66     89.93 o 
   4   4  19     1187.24     1170.03     97.55 o 
   6   4  19     1678.08     1790.10    121.33 o 
   8   4  19      211.02      203.95     64.32 o 
 -11   5  19     6846.28     6397.12    239.92 o 
  -9   5  19      129.47      208.89     37.43 o 
  -7   5  19     4024.38     4103.41    152.01 o 
  -5   5  19     1142.08     1127.02     76.98 o 
  -3   5  19       34.23      -36.88     33.99 o 
  -1   5  19      656.74      776.98     52.43 o 
   1   5  19     7495.06     7592.09    361.25 o 
   3   5  19      150.71       70.12     61.58 o 
   5   5  19      452.52      505.14     71.64 o 
   7   5  19       64.39       59.75     59.14 o 
 -12   6  19      259.15      242.02     69.81 o 
 -10   6  19     2817.92     2947.36    102.29 o 
  -8   6  19      267.34      277.52     48.61 o 
  -6   6  19     1506.37     1578.48     82.92 o 
  -4   6  19        7.00      -30.63     41.92 o 
  -2   6  19     1057.56      995.78     59.90 o 
   0   6  19     1730.93     1586.85     78.91 o 
   2   6  19     2697.84     2861.06    164.32 o 
   4   6  19      482.02      363.69     70.42 o 
   6   6  19     2123.70     2118.74    138.40 o 
   8   6  19      283.72      325.89     68.90 o 
 -11   7  19      171.26      111.37     54.75 o 
  -9   7  19        2.97       36.75     45.55 o 
  -7   7  19      682.64      661.52     57.54 o 
  -5   7  19     1177.23     1507.75     77.53 o 
  -3   7  19       18.20      -19.62     44.81 o 
  -1   7  19      959.91      881.40     61.03 o 
   1   7  19      132.18      268.29     45.15 o 
   3   7  19      575.78      542.34     78.04 o 
   5   7  19       18.66       27.44     60.97 o 
   7   7  19      242.93      240.53     67.68 o 
 -10   8  19      116.63      306.45     79.72 o 
  -8   8  19      132.53      116.23     72.71 o 
  -6   8  19      217.43      199.13     46.55 o 
  -4   8  19      238.88      249.51     44.10 o 
  -2   8  19      865.19      719.76     87.04 o 
   0   8  19      594.84      661.61     56.10 o 
   2   8  19        2.12      -39.33     60.36 o 
   4   8  19       18.08       14.63     61.28 o 
   6   8  19      111.21      107.92     66.76 o 
   8   8  19        5.14       18.90     64.63 o 
  -9   9  19      175.03      125.25     50.53 o 
  -7   9  19      638.91      698.68     81.09 o 
  -5   9  19       63.22       30.29     43.44 o 
  -3   9  19     1210.09     1175.16     71.01 o 
  -1   9  19     4178.32     3892.11    149.12 o 
   1   9  19      567.88      629.29     78.50 o 
   3   9  19      206.12      207.30     67.98 o 
   5   9  19      294.14      298.15     74.38 o 
   7   9  19      193.41      130.17     67.37 o 
  -8  10  19      199.99      206.43     67.07 o 
  -6  10  19     1347.80     1291.12     78.56 o 
  -4  10  19      605.43      585.57    111.27 o 
  -2  10  19     2819.89     2672.16    114.55 o 
   0  10  19      340.68      255.37     48.73 o 
   2  10  19      543.18      643.98     63.74 o 
   4  10  19        3.58      -55.79     64.63 o 
   6  10  19      774.28      585.63     84.44 o 
  -7  11  19       20.26      -53.23     48.07 o 
  -5  11  19      196.71      141.47     48.72 o 
  -3  11  19       22.15       36.00     45.19 o 
  -1  11  19        6.34       27.52     44.31 o 
   1  11  19       42.55       21.89     46.49 o 
   3  11  19      307.68      291.44     77.74 o 
   5  11  19        0.39       71.95     69.51 o 
  -6  12  19     1377.40     1362.46    126.36 o 
  -4  12  19       27.46      -56.00     46.34 o 
  -2  12  19      666.27      580.93     61.31 o 
   0  12  19      324.48      437.86     57.12 o 
   2  12  19        6.62       51.93     52.56 o 
   4  12  19        1.98       85.36     74.38 o 
  -5  13  19      248.10      280.56     56.13 o 
  -3  13  19       44.26       31.86     49.80 o 
  -1  13  19      315.35      260.50     55.83 o 
   1  13  19      343.67      333.05     73.47 o 
 -12   0  20      260.90      217.97     74.38 o 
 -10   0  20     2057.36     1839.19    125.30 o 
  -8   0  20      378.15      367.84     42.70 o 
  -6   0  20      178.97      266.75     57.62 o 
  -4   0  20      440.89      532.28     65.85 o 
  -2   0  20     1440.99     1415.13     97.55 o 
   0   0  20    11087.24    10390.35    478.32 o 
   2   0  20     1695.85     1530.98    105.78 o 
   4   0  20     1663.80     1864.49    121.03 o 
   6   0  20       43.84       50.00     54.26 o 
   8   0  20     2513.80     2615.34    156.39 o 
 -13   1  20      445.31      326.16     59.06 o 
 -11   1  20      898.11     1057.63     71.98 o 
  -9   1  20     4276.29     3788.48    116.81 o 
  -7   1  20      607.95      553.06     42.99 o 
  -5   1  20     1672.23     1702.07     78.55 o 
  -3   1  20      888.78     1011.42     60.00 o 
  -1   1  20       12.29      142.82     34.06 o 
   1   1  20      168.08      304.66     41.80 o 
   3   1  20      711.44      801.82    101.82 o 
   5   1  20        2.73       -5.16     34.38 o 
   7   1  20     2017.88     2313.54    145.72 o 
 -12   2  20       11.45       58.91     48.27 o 
 -10   2  20      169.01      242.58     54.09 o 
  -8   2  20      380.97      676.26     52.74 o 
  -6   2  20       12.40      176.21     52.43 o 
  -4   2  20     1865.67     1590.78     76.07 o 
  -2   2  20     2909.30     2606.74    102.50 o 
   0   2  20        3.31       -9.22     35.35 o 
   2   2  20       23.27      150.04     39.09 o 
   4   2  20       87.04      120.35     39.66 o 
   6   2  20      230.32      275.89     63.10 o 
   8   2  20       58.84        0.91     60.06 o 
 -11   3  20        3.51      -50.10     61.28 o 
  -9   3  20     4422.32     4409.04    133.75 o 
  -7   3  20        0.73      131.77     55.53 o 
  -5   3  20    11400.33    11154.57    371.69 o 
  -3   3  20       29.84      -52.13     49.08 o 
  -1   3  20       30.28      110.24     30.39 o 
   1   3  20     1477.11     1738.58    116.76 o 
   3   3  20     2286.20     2681.50    155.48 o 
   5   3  20      985.87     1170.03     98.47 o 
   7   3  20      138.74       77.13     61.89 o 
 -12   4  20      104.79      132.09     53.81 o 
 -10   4  20     4303.76     4248.12    132.42 o 
  -8   4  20      300.93      307.20     37.18 o 
  -6   4  20      257.22      444.18     92.83 o 
  -4   4  20      806.65      885.00     53.01 o 
  -2   4  20     1468.24     1296.26     63.92 o 
   0   4  20     3010.25     2977.21    164.62 o 
   2   4  20     1016.49     1066.08     97.55 o 
   4   4  20     1641.38     1744.99    121.03 o 
   6   4  20      302.18      229.86     65.85 o 
   8   4  20      438.70      415.21     70.42 o 
 -11   5  20       19.80      129.56     74.99 o 
  -9   5  20     3634.02     3556.56    114.58 o 
  -7   5  20      143.18      194.63     43.05 o 
  -5   5  20     1248.55     1294.71     68.11 o 
  -3   5  20        4.48      -43.14     28.76 o 
  -1   5  20      941.38      751.70     54.08 o 
   1   5  20      156.60      229.25     63.41 o 
   3   5  20      696.16      563.07     77.74 o 
   5   5  20      547.47      587.76     76.52 o 
   7   5  20      994.78      896.27     96.94 o 
 -10   6  20      436.69      615.83    125.97 o 
  -8   6  20       28.72       39.16     43.73 o 
  -6   6  20        0.37      -58.26     38.84 o 
  -4   6  20      319.31      309.41     40.94 o 
  -2   6  20        6.90      -12.11     31.35 o 
   0   6  20      339.41      291.97     42.53 o 
   2   6  20      382.05      434.42     73.77 o 
   4   6  20      188.44      167.06     64.63 o 
   6   6  20       70.04       99.38     64.63 o 
   8   6  20       33.55       93.90     63.41 o 
 -11   7  20        5.73      -95.34     63.56 o 
  -9   7  20     2473.09     2620.36    113.93 o 
  -7   7  20       10.71        1.52     54.57 o 
  -5   7  20     8157.15     8544.70    293.49 o 
  -3   7  20      170.09      117.33     38.23 o 
  -1   7  20     3555.49     3542.37    136.67 o 
   1   7  20     3019.65     2982.65    122.74 o 
   3   7  20     1449.92     1388.00    113.10 o 
   5   7  20      693.01      660.31     85.66 o 
   7   7  20      196.22      203.64     68.29 o 
 -10   8  20     1792.99     1857.99     95.88 o 
  -8   8  20      670.23      651.87     61.21 o 
  -6   8  20      794.48      733.53     61.60 o 
  -4   8  20     2443.50     2439.56    104.87 o 
  -2   8  20      454.32      451.33     48.74 o 
   0   8  20     1897.80     1940.49     91.81 o 
   2   8  20       16.53       34.45     64.02 o 
   4   8  20     1222.89     1101.74    107.31 o 
   6   8  20        9.56        0.00     64.93 o 
  -9   9  20      176.03      237.84     54.18 o 
  -7   9  20      157.17       85.67     48.28 o 
  -5   9  20      447.23      581.71     65.24 o 
  -3   9  20       52.94       27.47     41.42 o 
  -1   9  20      785.98      973.97     68.20 o 
   1   9  20     1297.34     1147.03     74.12 o 
   3   9  20      116.03      152.43     68.90 o 
   5   9  20      254.65      224.07     72.56 o 
   7   9  20       89.59       62.19     67.37 o 
  -8  10  20      150.14       94.95     50.97 o 
  -6  10  20       11.42       10.44     47.10 o 
  -4  10  20      359.60      301.46     50.43 o 
  -2  10  20       62.95      159.68     45.52 o 
   0  10  20       55.08       24.75     43.75 o 
   2  10  20      635.60      710.91     65.94 o 
   4  10  20      241.14      126.82     72.86 o 
   6  10  20      123.85      102.74     70.42 o 
  -7  11  20       22.17      -21.44     50.77 o 
  -5  11  20      696.12      630.41     70.57 o 
  -3  11  20     1368.68     1289.68     79.65 o 
  -1  11  20      477.03      476.43     57.54 o 
   1  11  20      199.29      189.93     52.02 o 
   3  11  20      574.40      598.12     88.41 o 
   5  11  20       36.19       45.42     71.03 o 
  -6  12  20      230.33      217.31     54.73 o 
  -4  12  20      303.42      294.13     54.73 o 
  -2  12  20      296.22      278.04     53.53 o 
   0  12  20      741.72      873.35     72.64 o 
   2  12  20        0.44       16.73     54.02 o 
  -3  13  20      216.48      127.17     54.26 o 
  -1  13  20        0.47      -20.14     50.06 o 
   1  13  20       96.21       71.25     53.13 o 
 -11   1  21     1163.68     1101.13     72.53 o 
  -9   1  21      183.42      241.93     34.29 o 
  -7   1  21     2059.07     2136.64     89.46 o 
  -5   1  21      447.61      419.68     44.57 o 
  -3   1  21    14508.02    13855.32    445.90 o 
  -1   1  21     2516.53     2433.53     99.16 o 
   1   1  21     6645.77     6243.72    213.52 o 
   3   1  21      465.42      501.01     50.12 o 
   5   1  21       47.97       94.11     39.01 o 
   7   1  21      141.83      241.44     66.76 o 
 -12   2  21      183.83      281.95     54.63 o 
 -10   2  21     2857.29     2701.02     93.02 o 
  -8   2  21    10149.52     9557.30    265.87 o 
  -6   2  21      312.60      382.90     63.10 o 
  -4   2  21     3663.86     3615.97    134.18 o 
  -2   2  21       55.76       81.18     37.06 o 
   0   2  21      721.37      697.76     53.78 o 
   2   2  21     9308.50     9533.26    314.08 o 
   4   2  21       62.24       42.04     39.43 o 
   6   2  21     1098.23     1382.21    111.88 o 
   8   2  21        9.30       30.18     60.67 o 
 -11   3  21      232.27      333.08     59.45 o 
  -9   3  21     1268.47     1559.24     66.78 o 
  -7   3  21     4361.10     4213.37    125.59 o 
  -5   3  21     1079.16     1206.92     94.81 o 
  -3   3  21     1707.84     1651.40    113.41 o 
  -1   3  21     2001.08     1984.91    123.16 o 
   1   3  21     4069.24     3741.48    197.24 o 
   3   3  21     3594.98     3623.50    195.72 o 
   5   3  21      192.38      264.00     64.63 o 
   7   3  21        3.93      -42.37     58.84 o 
 -12   4  21       22.05       16.48     49.39 o 
 -10   4  21      141.38      331.66     70.93 o 
  -8   4  21      543.40      556.91     43.49 o 
  -6   4  21      443.35      521.27     46.70 o 
  -4   4  21      161.17      180.76     32.93 o 
  -2   4  21       85.36       88.32     29.91 o 
   0   4  21      695.03      804.21     83.23 o 
   2   4  21      387.94      497.22     71.95 o 
   4   4  21       65.70       19.21     57.01 o 
   6   4  21        0.19      -90.54     60.36 o 
   8   4  21        0.20       21.03     60.06 o 
 -11   5  21     1236.50     1248.42    123.62 o 
  -9   5  21        7.33       72.16     45.36 o 
  -7   5  21     2260.56     2215.03    139.32 o 
  -5   5  21     1444.48     1302.67     67.92 o 
  -3   5  21      394.34      469.63     44.81 o 
  -1   5  21      199.99      164.03     58.99 o 
   1   5  21     2028.67     1851.99    125.90 o 
   3   5  21       25.20      -21.34     59.75 o 
   5   5  21     1554.58     1477.93    116.15 o 
   7   5  21      203.07      291.44     70.42 o 
 -10   6  21      477.44      618.28     57.33 o 
  -8   6  21     4807.11     4795.80    177.97 o 
  -6   6  21     1440.72     1424.83     96.18 o 
  -4   6  21     1606.99     1689.80     80.48 o 
  -2   6  21       15.34       26.24     33.44 o 
   0   6  21       21.81      -35.24     37.43 o 
   2   6  21     2178.61     2140.38    139.32 o 
   4   6  21      337.30      277.11     70.42 o 
   6   6  21      370.48      482.28     78.65 o 
   8   6  21       20.10       66.46     65.85 o 
 -11   7  21       50.64      -44.64     50.90 o 
  -9   7  21      641.02      980.00    143.28 o 
  -7   7  21     1625.54     1607.61    117.67 o 
  -5   7  21       26.10       39.13     40.44 o 
  -3   7  21       11.99       31.07     36.30 o 
  -1   7  21      317.33      331.53     44.53 o 
   1   7  21      215.17      367.04     73.47 o 
   3   7  21       10.18       24.08     63.10 o 
   5   7  21      118.17      185.66     71.34 o 
   7   7  21       64.11       61.58     67.07 o 
 -10   8  21      125.08       88.03     51.69 o 
  -8   8  21        2.92       47.20     49.03 o 
  -6   8  21        4.01      -20.01     43.35 o 
  -4   8  21     1786.98     1708.30    114.32 o 
  -2   8  21       19.04       33.78     39.32 o 
   0   8  21       98.26       97.57     42.61 o 
   2   8  21      476.97      741.10     89.93 o 
   4   8  21      426.76      392.65     78.35 o 
   6   8  21       63.62        9.45     66.15 o 
  -9   9  21        1.52      -33.69     50.61 o 
  -7   9  21      600.15      667.06     62.38 o 
  -5   9  21       24.47        5.51     43.53 o 
  -3   9  21     1284.70     1197.93     74.26 o 
  -1   9  21        2.90       72.29     42.10 o 
   1   9  21      671.37      804.59     66.48 o 
   3   9  21        1.09        1.22     65.85 o 
   5   9  21      252.89      235.04     74.69 o 
  -8  10  21      733.54      827.13     70.76 o 
  -6  10  21      633.91      677.92    110.51 o 
  -4  10  21       12.54       21.53     44.99 o 
  -2  10  21      165.19      137.91     47.09 o 
   0  10  21       16.85       19.36     44.52 o 
   2  10  21     1478.86     1430.68    120.72 o 
   4  10  21       91.11      145.72     72.56 o 
  -7  11  21      464.39      444.11     61.16 o 
  -5  11  21        5.98       -7.00     67.53 o 
  -3  11  21      296.81      273.91     52.53 o 
  -1  11  21       65.86       74.99     46.87 o 
   1  11  21      345.47      356.57     56.18 o 
   3  11  21      104.83      130.48     74.99 o 
  -4  12  21      313.11      301.84     54.64 o 
  -2  12  21       18.63       52.71     48.88 o 
   0  12  21      478.39      419.07     59.45 o 
   2  12  21        9.70       18.54     54.11 o 
 -12   0  22        0.40      -29.27     67.07 o 
 -10   0  22     4055.26     3686.30    203.03 o 
  -8   0  22     2380.29     2337.47    133.37 o 
  -6   0  22       35.86       98.16     56.40 o 
  -4   0  22     1592.57     1545.92    107.31 o 
  -2   0  22      707.22      708.48     82.31 o 
   0   0  22     2578.15     2276.65    136.88 o 
   2   0  22      324.93      268.58     62.19 o 
   4   0  22       53.06       24.69     55.48 o 
   6   0  22      396.83      525.26     78.35 o 
 -11   1  22       21.77       20.30     40.84 o 
  -9   1  22     4375.19     3913.30    121.14 o 
  -7   1  22      127.45      273.76     65.54 o 
  -5   1  22      383.94      399.14     46.44 o 
  -3   1  22       78.39      293.00     42.68 o 
  -1   1  22     1088.79     1164.18     67.89 o 
   1   1  22      251.42      371.40     45.37 o 
   3   1  22     2465.68     2592.17    108.64 o 
   5   1  22      321.40      395.97     50.33 o 
   7   1  22      595.06      787.44     88.71 o 
 -12   2  22       55.99       59.12     46.64 o 
 -10   2  22       93.09       83.44     33.90 o 
  -8   2  22      552.05     1093.69    195.26 o 
  -6   2  22      128.65      126.51     57.62 o 
  -4   2  22       26.62      130.53     40.87 o 
  -2   2  22      910.19      800.40     60.25 o 
   0   2  22      354.14      469.71     49.45 o 
   2   2  22       43.86      316.30     44.30 o 
   4   2  22       14.52       28.05     57.01 o 
   6   2  22       10.76      -25.00     61.89 o 
   8   2  22      167.08      176.21     67.68 o 
 -11   3  22       43.66       47.76     44.25 o 
  -9   3  22     3362.35     3234.66    105.29 o 
  -7   3  22     2393.19     2468.59    104.30 o 
  -5   3  22     2255.61     2140.99    130.78 o 
  -3   3  22      225.42      142.98     60.06 o 
  -1   3  22     1215.48     1244.72     99.08 o 
   1   3  22       63.72      140.54     59.45 o 
   3   3  22     2033.21     2456.82    151.51 o 
   5   3  22       16.97        8.23     58.84 o 
   7   3  22      178.82      255.16     69.51 o 
 -10   4  22      807.28      813.26     52.03 o 
  -8   4  22      510.45      641.69     45.45 o 
  -6   4  22     3300.55     3250.43    125.56 o 
  -4   4  22     2987.81     2886.60    111.58 o 
  -2   4  22     2911.58     2628.32    104.52 o 
   0   4  22      602.98      631.66     78.65 o 
   2   4  22      592.06      697.81     80.48 o 
   4   4  22     1125.36     1257.22    106.70 o 
   6   4  22        2.25      -37.19     62.50 o 
   8   4  22       94.51      198.16     68.59 o 
 -11   5  22       60.87       73.65    115.54 o 
  -9   5  22      720.34      684.71     67.18 o 
  -7   5  22      324.30      429.09     50.56 o 
  -5   5  22     1022.59      947.93     60.55 o 
  -3   5  22      428.89      305.64     37.95 o 
  -1   5  22      466.01      509.49     45.99 o 
   1   5  22      144.30      106.39     62.19 o 
   3   5  22       26.15       -8.23     60.67 o 
   5   5  22      272.99      276.81     71.03 o 
   7   5  22       60.93       64.32     63.71 o 
 -10   6  22        3.21      -54.67     60.53 o 
  -8   6  22       58.28      220.18     48.12 o 
  -6   6  22      253.59      198.35     43.34 o 
  -4   6  22       10.83       46.55     35.86 o 
  -2   6  22     2180.26     2168.04     94.76 o 
   0   6  22      132.70       44.42     41.28 o 
   2   6  22       96.48      127.73     65.85 o 
   4   6  22       97.29       35.36     66.76 o 
   6   6  22       11.36      -28.05     62.19 o 
  -9   7  22     2574.96     2980.87    163.86 o 
  -7   7  22     1041.24      938.92     70.35 o 
  -5   7  22      604.37      595.25     54.66 o 
  -3   7  22       28.91       14.85     37.25 o 
  -1   7  22      417.77      402.24     48.12 o 
   1   7  22      865.37      879.20     99.69 o 
   3   7  22     1038.82     1063.03    107.00 o 
   5   7  22        0.21       25.30     67.07 o 
   7   7  22       17.76       -3.35     64.93 o 
  -8   8  22      304.95      415.10     71.64 o 
  -6   8  22     1787.57     1741.11     89.65 o 
  -4   8  22      999.49      914.89     66.50 o 
  -2   8  22     2175.88     2123.49     96.84 o 
   0   8  22      861.61      808.62     65.26 o 
   2   8  22      504.91      585.32     84.14 o 
   4   8  22     1257.41     1126.44    113.10 o 
   6   8  22      147.38       70.73     69.20 o 
  -7   9  22      522.85      625.23     62.61 o 
  -5   9  22      994.26     1027.14     72.43 o 
  -3   9  22      150.21      104.38     48.78 o 
  -1   9  22     1202.10     1164.98     74.67 o 
   1   9  22      234.41      235.76     52.38 o 
   3   9  22       17.76       33.53     70.42 o 
   5   9  22      227.24      266.44     77.13 o 
  -6  10  22       46.07       30.47     48.77 o 
  -4  10  22      134.15      119.13     47.65 o 
  -2  10  22       15.07        4.31     44.12 o 
   0  10  22       18.34      -16.26     44.43 o 
   2  10  22       13.02       50.00     69.51 o 
   4  10  22       31.44       84.75     72.86 o 
  -5  11  22      364.99      388.40     68.44 o 
  -3  11  22       85.47       -0.91     73.32 o 
  -1  11  22      812.51      727.46     65.38 o 
   1  11  22      323.14      283.25     57.34 o 
   3  11  22      527.02      492.95     88.71 o 
  -2  12  22      339.72      282.63     55.06 o 
   0  12  22      133.02      161.33     53.11 o 
 -11   1  23       12.31      -14.77     40.74 o 
  -9   1  23       35.29       74.97     31.30 o 
  -7   1  23     2259.92     2114.16    137.79 o 
  -5   1  23      615.77      722.54     58.19 o 
  -3   1  23     6921.26     6356.05    217.83 o 
  -1   1  23      145.24      185.89     43.22 o 
   1   1  23       37.94      -11.27     37.83 o 
   3   1  23     1037.90     1113.44     70.71 o 
   5   1  23     1302.66     1596.81     87.19 o 
   7   1  23        1.54      -47.86     62.50 o 
 -10   2  23       99.72       55.88     32.98 o 
  -8   2  23     5679.03     5938.60    210.63 o 
  -6   2  23       21.30      -29.27     58.23 o 
  -4   2  23     2583.97     2826.39    123.47 o 
  -2   2  23      157.14      212.77     44.27 o 
   0   2  23     3200.57     3521.51    146.33 o 
   2   2  23     2793.09     2970.60    119.42 o 
   4   2  23      141.89      178.03     64.32 o 
   6   2  23      363.96      371.62     74.38 o 
 -11   3  23      185.16      204.77     50.79 o 
  -9   3  23      246.61      243.38     54.08 o 
  -7   3  23     2352.10     2265.15     98.71 o 
  -5   3  23       14.24      -26.83     56.40 o 
  -3   3  23      213.22      240.23     64.63 o 
  -1   3  23     3317.32     3267.12    181.39 o 
   1   3  23      958.16     1013.03     96.03 o 
   3   3  23      121.96      136.57     64.63 o 
   5   3  23      741.73      841.09     92.37 o 
   7   3  23        2.36       -9.15     61.89 o 
 -10   4  23       33.25       55.79     35.51 o 
  -8   4  23      119.39        7.62     57.77 o 
  -6   4  23      106.33      179.92     39.25 o 
  -4   4  23      108.97      111.27     60.97 o 
  -2   4  23       67.51       59.69     32.01 o 
   0   4  23      455.78      414.60     73.17 o 
   2   4  23      145.93      131.70     63.10 o 
   4   4  23      362.00      481.97     77.74 o 
   6   4  23      159.44       25.30     65.85 o 
 -11   5  23        7.23      -18.49     47.59 o 
  -9   5  23       21.65      -32.46     65.06 o 
  -7   5  23     3935.10     4173.63    157.68 o 
  -5   5  23      294.48      299.96     41.64 o 
  -3   5  23     3609.65     3489.46    131.98 o 
  -1   5  23     1215.56      988.19     65.10 o 
   1   5  23      650.86      665.50     84.44 o 
   3   5  23      206.06      163.10     65.85 o 
   5   5  23      900.48      839.57    101.52 o 
   7   5  23       61.16      132.00     68.90 o 
 -10   6  23      163.54       44.54     40.05 o 
  -8   6  23     3301.21     3629.98    116.56 o 
  -6   6  23        5.26       -5.44     59.90 o 
  -4   6  23      739.28      763.51     57.76 o 
  -2   6  23      460.99      583.90     54.21 o 
   0   6  23      494.50      491.43     80.48 o 
   2   6  23      429.04      457.28     79.26 o 
   4   6  23     1115.51     1117.90    108.22 o 
   6   6  23      783.00      912.73    101.52 o 
  -9   7  23      554.98      535.58     59.80 o 
  -7   7  23      798.67      805.31     65.99 o 
  -5   7  23      135.73       98.15     68.13 o 
  -3   7  23     1227.36     1140.62     69.57 o 
  -1   7  23        1.93      -15.76     37.25 o 
   1   7  23      102.21       96.03     67.68 o 
   3   7  23      100.77      195.11     72.25 o 
   5   7  23      378.96      280.47     77.43 o 
  -8   8  23     1000.87      940.81    127.12 o 
  -6   8  23       52.57      103.70     46.31 o 
  -4   8  23       15.40      -59.44     40.33 o 
  -2   8  23      414.57      470.40     52.14 o 
   0   8  23        3.70       -0.77     42.39 o 
   2   8  23      245.32      330.16     78.35 o 
   4   8  23       38.69       89.02     71.95 o 
  -7   9  23     2216.72     2547.19    115.74 o 
  -5   9  23      338.30      400.55     53.87 o 
  -3   9  23     1611.92     1590.00    100.91 o 
  -1   9  23      798.22      749.63     66.58 o 
   1   9  23      365.09      471.00     84.44 o 
   3   9  23       17.24        9.45     70.73 o 
  -6  10  23      378.81      422.51     57.91 o 
  -4  10  23      342.75      348.10     53.78 o 
  -2  10  23       92.57      -41.49     78.96 o 
   0  10  23      300.63      292.09     53.17 o 
   2  10  23      325.13      413.08     86.88 o 
  -5  11  23      153.32      197.75     53.60 o 
  -3  11  23        1.28      -53.93     46.56 o 
  -1  11  23       22.98       13.09     47.44 o 
   1  11  23       82.15      146.22     54.86 o 
 -10   0  24     1031.29      881.03     86.88 o 
  -8   0  24     1150.48     1191.98    108.53 o 
  -6   0  24    10781.97    10185.18    476.79 o 
  -4   0  24      298.59      301.20     67.68 o 
  -2   0  24     2832.40     2854.35    163.71 o 
   0   0  24      218.67      140.23     61.58 o 
   2   0  24     3365.67     3367.12    185.66 o 
   4   0  24     2149.51     2378.17    150.29 o 
   6   0  24     1028.62     1284.35    116.45 o 
 -11   1  24     1689.84     1579.80     85.02 o 
  -9   1  24      480.08      541.66     52.13 o 
  -7   1  24      540.90      608.79     82.92 o 
  -5   1  24     3397.75     3242.02    127.50 o 
  -3   1  24      968.53     1058.52     68.86 o 
  -1   1  24     1692.79     1847.76     88.38 o 
   1   1  24       63.34      102.83     41.60 o 
   3   1  24      562.27      696.95     59.36 o 
   5   1  24       17.12       92.98     63.87 o 
   7   1  24        1.98       -1.22     64.63 o 
 -10   2  24      223.31      178.42     35.92 o 
  -8   2  24      145.45      327.72     71.95 o 
  -6   2  24      219.92      139.62     69.51 o 
  -4   2  24      160.35      155.78     62.80 o 
  -2   2  24      497.51      392.26     52.05 o 
   0   2  24      661.52      829.81     64.67 o 
   2   2  24      187.87      210.96     48.37 o 
   4   2  24       62.24      114.02     66.15 o 
   6   2  24        0.90      -17.38     65.24 o 
 -11   3  24      679.73      844.25     69.95 o 
  -9   3  24      278.05      381.87     38.44 o 
  -7   3  24      355.30      373.14     74.38 o 
  -5   3  24      726.14      652.69     86.58 o 
  -3   3  24       82.28       46.95     59.14 o 
  -1   3  24     2200.58     2326.95    145.42 o 
   1   3  24       40.02      134.44     62.19 o 
   3   3  24     2035.15     2280.61    145.42 o 
   5   3  24       71.26        3.35     67.07 o 
   7   3  24      139.66      255.77     71.95 o 
 -10   4  24     1528.79     1445.17     67.52 o 
  -8   4  24      310.90      389.13    158.37 o 
  -6   4  24     6325.52     5838.54    206.18 o 
  -4   4  24       24.91      -88.71     59.14 o 
  -2   4  24     1008.99      924.01     96.03 o 
   0   4  24       41.97       42.68     61.58 o 
   2   4  24       94.78      142.67     65.24 o 
   4   4  24     1056.86     1046.87    107.31 o 
   6   4  24       43.67       96.03     68.29 o 
  -9   5  24       37.47        4.43     39.91 o 
  -7   5  24      571.05      703.76     60.32 o 
  -5   5  24     1646.09     1676.92     81.30 o 
  -3   5  24      182.68      222.81     37.11 o 
  -1   5  24      771.55      774.63     92.07 o 
   1   5  24        5.76       30.49     62.50 o 
   3   5  24      292.40      310.65     73.77 o 
   5   5  24        0.79       -3.96     67.68 o 
  -8   6  24      427.49      428.49    116.91 o 
  -6   6  24      646.35      725.24     72.71 o 
  -4   6  24       18.00       14.80     36.58 o 
  -2   6  24      176.42      162.53     74.23 o 
   0   6  24      130.30      138.40     68.90 o 
   2   6  24       38.65       -0.30     64.02 o 
   4   6  24        3.93       60.97     68.29 o 
   6   6  24        0.67       17.07     67.68 o 
  -9   7  24       10.71      -55.93     37.28 o 
  -7   7  24      267.95      291.08     67.53 o 
  -5   7  24      365.94      330.03     48.42 o 
  -3   7  24      482.74      475.07     49.34 o 
  -1   7  24     1092.89     1011.34     69.32 o 
   1   7  24      194.83      146.94     71.95 o 
   3   7  24     1174.60     1321.24    117.98 o 
   5   7  24        0.06       23.17     67.98 o 
  -8   8  24        1.30      -60.64     46.31 o 
  -6   8  24     2118.77     2223.85    103.65 o 
  -4   8  24      154.06      156.35     45.36 o 
  -2   8  24      519.52      630.18     57.27 o 
   0   8  24      216.54      286.51    105.63 o 
   2   8  24       87.57       88.41     71.95 o 
   4   8  24      498.49      510.94     87.49 o 
  -7   9  24      616.26      749.50     69.13 o 
  -5   9  24      427.15      479.21     55.88 o 
  -3   9  24        6.30      -21.26     68.74 o 
  -1   9  24       21.31      -15.17     43.66 o 
   1   9  24      101.71       89.63     74.69 o 
   3   9  24      113.00      159.13     78.35 o 
  -4  10  24       29.02       93.59     48.47 o 
  -2  10  24      122.01       41.73     61.58 o 
   0  10  24       64.72       55.69     48.66 o 
   2  10  24       21.17      -90.24     73.77 o 
  -1  11  24       26.11      -34.77     48.00 o 
  -9   1  25      257.05      309.43     77.43 o 
  -7   1  25      822.30      960.60     99.08 o 
  -5   1  25     3139.62     3243.75    130.95 o 
  -3   1  25     1321.64     1289.83     76.07 o 
  -1   1  25        6.27       62.35     43.00 o 
   1   1  25       77.98       12.48     42.24 o 
   3   1  25      479.99      580.81     58.40 o 
   5   1  25      624.36      855.19     69.77 o 
   7   1  25        0.85       26.22     70.12 o 
 -10   2  25     1376.58     1460.21     82.67 o 
  -8   2  25      907.48      925.23     99.69 o 
  -6   2  25      221.01      275.28     72.56 o 
  -4   2  25     1451.68     1454.76    114.02 o 
  -2   2  25      231.59      198.76     48.27 o 
   0   2  25     2979.32     3294.88    147.70 o 
   2   2  25      297.28      342.99     52.10 o 
   4   2  25      395.92      575.26     84.75 o 
   6   2  25      196.10      228.95     74.08 o 
  -9   3  25      210.22      201.13     57.77 o 
  -7   3  25      721.56      663.06     86.88 o 
  -5   3  25      707.69      812.13     94.20 o 
  -3   3  25      943.24      990.17     98.77 o 
  -1   3  25      818.37     1018.21     99.69 o 
   1   3  25     2040.55     2234.58    143.89 o 
   3   3  25      927.88     1074.92    104.26 o 
   5   3  25     1010.98     1053.58    110.05 o 
 -10   4  25      204.83      405.78     62.04 o 
  -8   4  25      197.62       20.92    100.30 o 
  -6   4  25        0.56      196.33     69.20 o 
  -4   4  25       51.62      -44.81     63.71 o 
  -2   4  25       20.70      -61.58     62.19 o 
   0   4  25      467.23      550.26     81.70 o 
   2   4  25       80.77      131.09     67.68 o 
   4   4  25        8.62      -92.37     64.93 o 
   6   4  25        1.55      -45.73     66.76 o 
  -9   5  25      265.19      169.83     48.98 o 
  -7   5  25     1774.62     1661.78    196.94 o 
  -5   5  25      858.70      913.55     61.65 o 
  -3   5  25       46.18      -39.02     63.71 o 
  -1   5  25       23.40      -25.00     62.19 o 
   1   5  25      120.61      127.73     67.98 o 
   3   5  25       43.61       66.46     67.98 o 
   5   5  25      339.84      351.50     82.01 o 
  -8   6  25      166.13       59.34     46.31 o 
  -6   6  25      138.09      186.52     44.05 o 
  -4   6  25     2839.81     2828.04    116.14 o 
  -2   6  25      170.17      126.47     40.26 o 
   0   6  25     1044.23     1064.86    105.48 o 
   2   6  25      114.86      140.23     68.59 o 
   4   6  25      473.57      498.44     84.44 o 
  -7   7  25       96.99       32.35     48.17 o 
  -5   7  25      149.06      151.21     64.02 o 
  -3   7  25     1199.19     1297.70    189.16 o 
  -1   7  25        8.06       -0.06     43.03 o 
   1   7  25        9.35        7.93     67.98 o 
   3   7  25        0.32       35.97     70.73 o 
  -6   8  25      272.41      286.72     50.63 o 
  -4   8  25      342.41      357.25     50.23 o 
  -2   8  25       37.55       53.83     44.32 o 
   0   8  25      206.06      251.81     79.57 o 
   2   8  25       33.49       67.07     72.56 o 
  -5   9  25      800.66      908.76     71.18 o 
  -3   9  25      125.61      139.71     47.39 o 
  -1   9  25       58.72       69.64     46.29 o 
   1   9  25      365.84      314.91     84.75 o 
  -4  10  25      629.13      693.27     67.19 o 
  -2  10  25      195.16      144.02     49.88 o 
   0  10  25      753.83      782.43    131.39 o 
  -6   0  26     4000.44     4225.59    224.68 o 
  -4   0  26        4.09       37.19     65.85 o 
  -2   0  26     2610.68     2865.33    168.89 o 
   0   0  26        2.54      -30.49     58.84 o 
   2   0  26       32.97       94.81     65.24 o 
   4   0  26     1065.47     1126.13    113.10 o 
   6   0  26       11.16       -2.74     71.03 o 
  -9   1  26       78.92      128.95     76.52 o 
  -7   1  26       43.09       57.01     65.54 o 
  -5   1  26     1450.58     1406.88     83.31 o 
  -3   1  26      298.90      467.53     56.15 o 
  -1   1  26       80.90       64.27     44.71 o 
   1   1  26      243.39      400.40     53.56 o 
   3   1  26      203.62      341.85     92.98 o 
   5   1  26       19.36       84.14     71.64 o 
 -10   2  26        7.46       61.89     76.21 o 
  -8   2  26       12.09       -2.74     66.46 o 
  -6   2  26       57.03        7.93     65.54 o 
  -4   2  26       97.57      180.17     70.42 o 
  -2   2  26       50.16       68.93     47.69 o 
   0   2  26      108.87      315.83     80.02 o 
   2   2  26       89.99       81.70     64.63 o 
   4   2  26        9.46       54.87     72.25 o 
   6   2  26        7.16       64.02     71.34 o 
  -9   3  26       47.35       10.67     72.25 o 
  -7   3  26        8.15       41.77     65.85 o 
  -5   3  26     1944.98     1989.48    137.18 o 
  -3   3  26     1627.20     1588.60    124.38 o 
  -1   3  26     1592.39     1680.05    124.08 o 
   1   3  26       75.59      198.16     68.59 o 
   3   3  26      179.92      287.48     73.77 o 
   5   3  26       49.80      -46.03     69.20 o 
  -8   4  26      211.18      239.31     75.91 o 
  -6   4  26     3092.29     3370.77    190.23 o 
  -4   4  26       70.10        9.15     68.29 o 
  -2   4  26     1380.80     1438.00    119.20 o 
   0   4  26       82.46      115.84     67.68 o 
   2   4  26      999.45     1187.71    109.14 o 
   4   4  26      104.50       25.61     70.12 o 
  -9   5  26       26.58       67.41     72.40 o 
  -7   5  26      631.00      556.62     86.88 o 
  -5   5  26      799.23      807.25     95.72 o 
  -3   5  26      154.60       15.85     72.25 o 
  -1   5  26       64.35       39.33     69.20 o 
   1   5  26       47.13       69.20     68.59 o 
   3   5  26      181.88      214.92     75.91 o 
   5   5  26       74.01       77.43     72.25 o 
  -8   6  26       15.24      -40.01     43.20 o 
  -6   6  26      178.48       82.01     88.10 o 
  -4   6  26       70.53      140.48     39.38 o 
  -2   6  26       10.58      -60.96     45.12 o 
   0   6  26       65.39       20.43     67.98 o 
   2   6  26      224.43      239.01     75.60 o 
   4   6  26        8.62       24.69     71.34 o 
  -7   7  26      308.21      250.13     50.32 o 
  -5   7  26     1186.76     1222.61    133.07 o 
  -3   7  26     1520.47     1670.21     86.48 o 
  -1   7  26      869.30      886.82    102.74 o 
   1   7  26      355.15      337.47     82.31 o 
   3   7  26      273.79      295.10     80.18 o 
  -6   8  26      959.87      842.82     69.95 o 
  -4   8  26      163.18      174.39     46.99 o 
  -2   8  26      738.48      831.96     68.62 o 
   0   8  26        8.88      -86.27     71.95 o 
   2   8  26      713.96      748.72    100.91 o 
  -3   9  26      122.70      104.52     46.86 o 
  -1   9  26      244.27      326.50     54.85 o 
  -9   1  27     1346.85     1674.87    133.83 o 
  -7   1  27       32.05       17.68     68.59 o 
  -5   1  27      717.00      749.58     66.27 o 
  -3   1  27     1395.02     1495.76     86.66 o 
  -1   1  27       30.48       20.40     45.91 o 
   1   1  27      274.23      414.21     55.72 o 
   3   1  27      685.61      805.25     70.25 o 
   5   1  27     1018.95     1185.88    118.28 o 
  -8   2  27      565.68      711.23     95.11 o 
  -6   2  27       23.14       58.53     66.46 o 
  -4   2  27     5106.90     5010.89    259.43 o 
  -2   2  27     1442.24     1512.38    121.33 o 
   0   2  27     1121.96     1372.62     81.96 o 
   2   2  27       42.65       95.42     66.46 o 
   4   2  27     1607.08     1832.17    138.71 o 
  -9   3  27      583.33      868.23    104.57 o 
  -7   3  27       17.60        7.93     69.51 o 
  -5   3  27      239.25      299.06     74.69 o 
  -3   3  27      638.07      689.28     94.20 o 
  -1   3  27      102.07      156.09     70.42 o 
   1   3  27      414.55      544.47     84.14 o 
   3   3  27        3.30       -9.76     68.90 o 
   5   3  27        1.51      -96.94     69.81 o 
  -8   4  27      182.19      144.81     77.43 o 
  -6   4  27      840.04     1009.37    107.61 o 
  -4   4  27      215.83      173.46     74.69 o 
  -2   4  27       31.72      -33.23     69.20 o 
   0   4  27       19.08       -7.32     66.15 o 
   2   4  27        4.85       64.02     68.59 o 
   4   4  27      151.49      199.68     79.57 o 
  -7   5  27       60.72      -66.46     70.73 o 
  -5   5  27      276.91      364.61     79.87 o 
  -3   5  27       19.33       -9.45     72.25 o 
  -1   5  27      317.51      325.58     81.09 o 
   1   5  27      466.42      567.03     89.02 o 
   3   5  27       78.87      154.26     74.99 o 
  -6   6  27        3.91      -72.86     70.42 o 
  -4   6  27     2151.65     2055.52    100.91 o 
  -2   6  27      138.42       19.51     72.86 o 
   0   6  27      124.10       57.31     74.08 o 
   2   6  27        1.46      -33.23     70.12 o 
  -5   7  27      497.72      393.30     71.79 o 
  -3   7  27      760.21      829.49     66.10 o 
  -1   7  27       47.19       24.39     72.86 o 
   1   7  27      130.22      118.89     75.60 o 
  -4   8  27      118.50      147.67     45.49 o 
  -2   8  27       15.29       42.88     45.38 o 
   0   8  27      116.66       75.91     78.35 o 
  -6   0  28      512.22      675.56     92.37 o 
  -4   0  28       41.59       69.20     72.86 o 
  -2   0  28     1364.56     1526.41    124.69 o 
   0   0  28       15.17       63.41     68.29 o 
   2   0  28      472.23      744.76     94.20 o 
   4   0  28     1685.20     2155.62    154.26 o 
  -7   1  28      869.34      982.85    107.92 o 
  -5   1  28      445.97      550.20     62.36 o 
  -3   1  28     1228.00     1415.26     86.65 o 
  -1   1  28      245.78      361.51     56.46 o 
   1   1  28        2.88       42.55     47.85 o 
   3   1  28       18.95       77.89     54.48 o 
  -8   2  28      158.12      191.14     80.79 o 
  -6   2  28        4.43       67.07     69.81 o 
  -4   2  28      306.62      410.33     81.40 o 
  -2   2  28      270.61      331.07     80.18 o 
   0   2  28        6.80       72.25     68.29 o 
   2   2  28       92.56       87.80     71.03 o 
   4   2  28       22.90       29.88     75.91 o 
  -7   3  28      542.98      608.79     94.20 o 
  -5   3  28        8.51       21.64     67.07 o 
  -3   3  28     1617.18     1885.22    140.54 o 
  -1   3  28       47.93       93.59     73.17 o 
   1   3  28       89.56      186.88     74.08 o 
   3   3  28       21.98      -38.72     70.42 o 
  -6   4  28      161.19      198.16     77.43 o 
  -4   4  28       11.28      -26.22     68.59 o 
  -2   4  28     1411.52     1598.96    129.26 o 
   0   4  28       63.42       57.31     71.34 o 
   2   4  28      672.59      874.32    102.43 o 
  -7   5  28       61.57      -35.06     74.99 o 
  -5   5  28      325.43      276.81     78.35 o 
  -3   5  28      757.18      946.27    107.00 o 
  -1   5  28      447.22      617.94     92.68 o 
   1   5  28       44.71      174.99     78.35 o 
  -6   6  28       93.10      -10.06     74.08 o 
  -4   6  28       25.71      189.92     77.74 o 
  -2   6  28       24.86       64.93     74.38 o 
   0   6  28      112.57       48.78     75.30 o 
   2   6  28      170.80      189.01     82.31 o 
  -3   7  28      914.49      867.94     96.79 o 
  -1   7  28       14.50      -82.31     71.03 o 
  -7   1  29      275.47      340.52     86.88 o 
  -5   1  29       58.07       61.89     71.95 o 
  -3   1  29      539.92      708.83     88.26 o 
  -1   1  29      337.80      513.65     63.12 o 
   1   1  29       13.70       -9.32     49.96 o 
   3   1  29      228.45      365.55     63.90 o 
  -6   2  29     1036.12     1173.99    117.06 o 
  -4   2  29     1203.24     1196.86    114.93 o 
  -2   2  29      307.86      315.22     80.48 o 
   0   2  29      641.68      883.16    105.78 o 
   2   2  29        0.33        9.15     73.17 o 
  -7   3  29      197.01      284.43     85.05 o 
  -5   3  29      270.42      239.62     78.35 o 
  -3   3  29      100.54      131.70     74.99 o 
  -1   3  29      408.40      545.69     90.85 o 
   1   3  29      223.37      324.36     81.70 o 
  -6   4  29       10.51      -41.77     72.86 o 
  -4   4  29      156.43      183.22     78.96 o 
  -2   4  29        1.74      -28.35     71.95 o 
   0   4  29      457.73      539.90     91.46 o 
   2   4  29       53.84      133.53     78.96 o 
  -5   5  29      195.74       92.98     76.52 o 
  -3   5  29      367.22      404.54     85.05 o 
  -1   5  29     1435.52     1657.19    133.83 o 
   1   5  29      390.76      505.75     92.98 o 
  -2   6  29      432.27      522.52     91.76 o 
  -6   0  30      353.36      535.63     97.86 o 
  -4   0  30      406.22      510.94     89.93 o 
  -2   0  30     2738.75     3181.46    190.23 o 
   0   0  30       31.32       23.78     75.91 o 
  -5   1  30       90.70      196.94     81.40 o 
  -3   1  30      627.39      697.66     81.70 o 
  -1   1  30      404.21      542.28     66.70 o 
   1   1  30       20.18       32.00     55.56 o 
  -4   2  30      228.42      245.10     80.18 o 
  -2   2  30       24.79       17.38     73.17 o 
   0   2  30       34.86       82.62     76.52 o 
  -5   3  30      192.42      156.39     81.09 o 
  -3   3  30      270.23      267.97     79.87 o 
  -1   3  30        0.14      -44.81     73.17 o 
  -4   4  30       37.14      -46.64     73.17 o 
  -2   4  30      343.15      428.63     88.71 o 
  -3   1  31       99.06      111.49     56.45 o 
                                                 
